# Supplementary material for: The Potential Role of hsa_circ_0005505 in the Rupture of Human Intracranial Aneurysm
Source: Front Mol Biosci. 2021 Jul 14;8:670691. doi: 10.3389/fmolb.2021.670691 (PMC8316638; doi:10.3389/fmolb.2021.670691)
Supplement: Supplementary file 1 [file Table2.XLSX]

## Sheet: Sheet1
D	CircRNA ID	Family	species	MSA Start	MSA End	Site Type
1	chr12:66597490|66622150	miR-1207-3p	9606	68	73	6mer
2	chr12:66597490|66622150	miR-1245-3p	9606	29	35	7mer-m8
3	chr12:66597490|66622150	miR-1264	9606	57	62	6mer
4	chr12:66597490|66622150	miR-1273e	9606	63	69	7mer-m8
5	chr12:66597490|66622150	miR-1305	9606	91	97	7mer-1a
6	chr12:66597490|66622150	miR-140-3p.1	9606	33	38	6mer
7	chr12:66597490|66622150	miR-16-3p/195-3p	9606	88	94	7mer-1a
8	chr12:66597490|66622150	miR-218-2-3p	9606	17	22	6mer
9	chr12:66597490|66622150	miR-22-3p	9606	67	72	6mer
10	chr12:66597490|66622150	miR-3064-3p	9606	34	40	7mer-m8
11	chr12:66597490|66622150	miR-3184-3p	9606	56	62	7mer-m8
12	chr12:66597490|66622150	miR-3191-5p	9606	52	57	6mer
13	chr12:66597490|66622150	miR-3194-5p	9606	70	75	6mer
14	chr12:66597490|66622150	miR-335-3p	9606	92	97	6mer
15	chr12:66597490|66622150	miR-380-5p/563	9606	15	21	7mer-1a
16	chr12:66597490|66622150	miR-4267	9606	69	74	6mer
17	chr12:66597490|66622150	miR-4312	9606	47	53	7mer-1a
18	chr12:66597490|66622150	miR-449c-3p	9606	66	71	6mer
19	chr12:66597490|66622150	miR-4517	9606	86	92	7mer-m8
20	chr12:66597490|66622150	miR-4523	9606	24	29	6mer
21	chr12:66597490|66622150	miR-4635	9606	62	67	6mer
22	chr12:66597490|66622150	miR-4691-3p	9606	72	77	6mer
23	chr12:66597490|66622150	miR-4715-3p	9606	35	40	6mer
24	chr12:66597490|66622150	miR-4727-5p	9606	50	55	6mer
25	chr12:66597490|66622150	miR-4757-3p	9606	84	90	7mer-1a
26	chr12:66597490|66622150	miR-4769-3p/6817-5p	9606	36	41	6mer
27	chr12:66597490|66622150	miR-488-3p	9606	60	66	7mer-1a
28	chr12:66597490|66622150	miR-5001-3p	9606	49	55	7mer-m8
29	chr12:66597490|66622150	miR-5003-3p	9606	93	100	8mer-1a
30	chr12:66597490|66622150	miR-511-5p	9606	48	53	6mer
31	chr12:66597490|66622150	miR-5583-3p	9606	87	92	6mer
32	chr12:66597490|66622150	miR-5586-5p	9606	74	80	7mer-m8
33	chr12:66597490|66622150	miR-5683	9606	30	36	7mer-m8
34	chr12:66597490|66622150	miR-575/4676-5p	9606	71	76	6mer
35	chr12:66597490|66622150	miR-593-3p	9606	55	60	6mer
36	chr12:66597490|66622150	miR-599	9606	44	49	6mer
37	chr12:66597490|66622150	miR-615-3p	9606	23	28	6mer
38	chr12:66597490|66622150	miR-6507-3p	9606	58	63	6mer
39	chr12:66597490|66622150	miR-6512-3p/6720-5p	9606	73	79	7mer-m8
40	chr12:66597490|66622150	miR-6728-3p	9606	51	57	7mer-1a
41	chr12:66597490|66622150	miR-6817-3p	9606	52	59	8mer-1a
42	chr12:66597490|66622150	miR-6849-3p	9606	73	79	7mer-1a
43	chr12:66597490|66622150	miR-6858-3p	9606	70	76	7mer-m8
44	chr12:66597490|66622150	miR-6873-3p	9606	53	59	7mer-m8
45	chr12:66597490|66622150	miR-6895-3p	9606	54	60	7mer-m8
46	chr12:66597490|66622150	miR-7110-3p	9606	53	59	7mer-1a
47	chr12:66597490|66622150	miR-758-5p	9606	16	22	7mer-m8
