# Supplementary material for: The Potential Role of hsa_circ_0005505 in the Rupture of Human Intracranial Aneurysm
Source: Front Mol Biosci. 2021 Jul 14;8:670691. doi: 10.3389/fmolb.2021.670691 (PMC8316638; doi:10.3389/fmolb.2021.670691)
Supplement: Supplementary file 2 [file Table3.XLSX]

## Sheet: Sheet1
miRNA	Gene	miRDB	miRTarBase	TargetScan	Sum
hsa-miR-7110-3p	INMT	1	1	1	3
hsa-miR-4757-3p	C9orf170	1	1	1	3
hsa-miR-1305	UBR3	1	1	1	3
hsa-miR-6817-3p	ZDHHC9	1	1	1	3
hsa-miR-449c-3p	KLF3	1	1	1	3
hsa-miR-4267	ZNF578	1	1	1	3
hsa-miR-1273e	PM20D2	1	1	1	3
hsa-miR-335-3p	STON2	1	1	1	3
hsa-miR-1207-3p	ZFYVE27	1	1	1	3
hsa-miR-1273e	CDCP1	1	1	1	3
hsa-miR-7110-3p	TGFBR3	1	1	1	3
hsa-miR-1273e	HSD3B7	1	1	1	3
hsa-miR-4517	MIPOL1	1	1	1	3
hsa-miR-6873-3p	CD86	1	1	1	3
hsa-miR-4691-3p	CD164	1	1	1	3
hsa-miR-6873-3p	PITPNM3	1	1	1	3
hsa-miR-1264	LRAT	1	1	1	3
hsa-miR-4267	RAPGEF6	1	1	1	3
hsa-miR-6895-3p	PALM2	1	1	1	3
hsa-miR-1273e	SPRYD4	1	1	1	3
hsa-miR-7110-3p	WSCD2	1	1	1	3
hsa-miR-22-3p	RCC2	1	1	1	3
hsa-miR-6849-3p	NF2	1	1	1	3
hsa-miR-4715-3p	AASDH	1	1	1	3
hsa-miR-335-3p	ID2	1	1	1	3
hsa-miR-6849-3p	SLC35E1	1	1	1	3
hsa-miR-6728-3p	PTGES3L	1	1	1	3
hsa-miR-5683	TMOD3	1	1	1	3
hsa-miR-4691-3p	ZNF76	1	1	1	3
hsa-miR-6873-3p	STAT5A	1	1	1	3
hsa-miR-615-3p	SUPT16H	1	1	1	3
hsa-miR-7110-3p	TRIM66	1	1	1	3
hsa-miR-6873-3p	ZNF557	1	1	1	3
hsa-miR-22-3p	PTEN	1	1	1	3
hsa-miR-5683	KDELR2	1	1	1	3
hsa-miR-6873-3p	USP32	1	1	1	3
hsa-miR-6873-3p	PARD3B	1	1	1	3
hsa-miR-6873-3p	ARL15	1	1	1	3
hsa-miR-6849-3p	SSH2	1	1	1	3
hsa-miR-1273e	ZC3H6	1	1	1	3
hsa-miR-4517	LYSMD3	1	1	1	3
hsa-miR-511-5p	CCDC83	1	1	1	3
hsa-miR-1305	SLC30A4	1	1	1	3
hsa-miR-4635	ZNF12	1	1	1	3
hsa-miR-488-3p	ANAPC16	1	1	1	3
hsa-miR-615-3p	CBX6	1	1	1	3
hsa-miR-6849-3p	CD209	1	1	1	3
hsa-miR-6849-3p	MOB3A	1	1	1	3
hsa-miR-4267	SEMA7A	1	1	1	3
hsa-miR-6849-3p	PCDHB11	1	1	1	3
hsa-miR-3064-3p	TMTC1	1	1	1	3
hsa-miR-1264	RFX3	1	1	1	3
hsa-miR-3191-5p	EPHB3	1	1	1	3
hsa-miR-5583-3p	BOLA3	1	1	1	3
hsa-miR-22-3p	LIN7C	1	1	1	3
hsa-miR-1273e	SLC25A45	1	1	1	3
hsa-miR-1273e	PFAS	1	1	1	3
hsa-miR-5586-5p	ORC4	1	1	1	3
hsa-miR-6507-3p	WIPI2	1	1	1	3
hsa-miR-22-3p	EFR3B	1	1	1	3
hsa-miR-335-3p	SCOC	1	1	1	3
hsa-miR-4635	RREB1	1	1	1	3
hsa-miR-1273e	ZKSCAN5	1	1	1	3
hsa-miR-5683	CBX5	1	1	1	3
hsa-miR-1273e	PEAR1	1	1	1	3
hsa-miR-4715-3p	CPA4	1	1	1	3
hsa-miR-6507-3p	FAM208A	1	1	1	3
hsa-miR-335-3p	LRIG3	1	1	1	3
hsa-miR-6849-3p	TNRC6B	1	1	1	3
hsa-miR-335-3p	C4orf19	1	1	1	3
hsa-miR-7110-3p	PRDM10	1	1	1	3
hsa-miR-6849-3p	SLC1A1	1	1	1	3
hsa-miR-5683	TCEA1	1	1	1	3
hsa-miR-22-3p	TNFRSF10D	1	1	1	3
hsa-miR-6849-3p	PSMD9	1	1	1	3
hsa-miR-3064-3p	RBPJ	1	1	1	3
hsa-miR-4517	ZNF281	1	1	1	3
hsa-miR-4312	WBP11	1	1	1	3
hsa-miR-6873-3p	RBM20	1	1	1	3
hsa-miR-6849-3p	CA5B	1	1	1	3
hsa-miR-6858-3p	ADAMTS15	1	1	1	3
hsa-miR-6817-3p	RAB8A	1	1	1	3
hsa-miR-3191-5p	PDE1B	1	1	1	3
hsa-miR-1273e	BBX	1	1	1	3
hsa-miR-6873-3p	GALR1	1	1	1	3
hsa-miR-6507-3p	DCAF8	1	1	1	3
hsa-miR-4727-5p	C19orf47	1	1	1	3
hsa-miR-22-3p	TPD52L2	1	1	1	3
hsa-miR-7110-3p	FBXL16	1	1	1	3
hsa-miR-3194-5p	DUSP2	1	1	1	3
hsa-miR-6507-3p	PIK3C2B	1	1	1	3
hsa-miR-6873-3p	PDGFA	1	1	1	3
hsa-miR-6873-3p	TMCO1	1	1	1	3
hsa-miR-4517	HSPA13	1	1	1	3
hsa-miR-5586-5p	NR3C1	1	1	1	3
hsa-miR-1273e	PLCXD2	1	1	1	3
hsa-miR-4517	TMX1	1	1	1	3
hsa-miR-335-3p	KIAA0922	1	1	1	3
hsa-miR-5586-5p	TRMT5	1	1	1	3
hsa-miR-1273e	FCHO2	1	1	1	3
hsa-miR-335-3p	NFIA	1	1	1	3
hsa-miR-22-3p	NR3C1	1	1	1	3
hsa-miR-6873-3p	SLC9A3R2	1	1	1	3
hsa-miR-6858-3p	MAGEL2	1	1	1	3
hsa-miR-615-3p	TOMM7	1	1	1	3
hsa-miR-7110-3p	GABRA1	1	1	1	3
hsa-miR-335-3p	TXLNG	1	1	1	3
hsa-miR-335-3p	SLC30A10	1	1	1	3
hsa-miR-4691-3p	VAMP8	1	1	1	3
hsa-miR-335-3p	MBNL1	1	1	1	3
hsa-miR-6849-3p	PAPLN	1	1	1	3
hsa-miR-5683	PDCD10	1	1	1	3
hsa-miR-4517	CSMD1	1	1	1	3
hsa-miR-22-3p	KCTD10	1	1	1	3
hsa-miR-6895-3p	KLF2	1	1	1	3
hsa-miR-22-3p	ERBB3	1	1	1	3
hsa-miR-1273e	NUDT21	1	1	1	3
hsa-miR-1273e	TBC1D24	1	1	1	3
hsa-miR-4715-3p	ANAPC16	1	1	1	3
hsa-miR-488-3p	BRPF1	1	1	1	3
hsa-miR-6849-3p	S1PR3	1	1	1	3
hsa-miR-7110-3p	PROM1	1	1	1	3
hsa-miR-6873-3p	PPP6R1	1	1	1	3
hsa-miR-7110-3p	TBL1XR1	1	1	1	3
hsa-miR-4715-3p	C9orf64	1	1	1	3
hsa-miR-22-3p	ESR1	1	1	1	3
hsa-miR-6873-3p	TMEM151B	1	1	1	3
hsa-miR-511-5p	PMEPA1	1	1	1	3
hsa-miR-6858-3p	SOWAHC	1	1	1	3
hsa-miR-6873-3p	KARS	1	1	1	3
hsa-miR-511-5p	TFDP1	1	1	1	3
hsa-miR-3194-5p	MEAF6	1	1	1	3
hsa-miR-4267	SMG1	1	1	1	3
hsa-miR-6849-3p	RAB3D	1	1	1	3
hsa-miR-1273e	TANGO2	1	1	1	3
hsa-miR-6817-3p	UBE2H	1	1	1	3
hsa-miR-22-3p	DDIT4	1	1	1	3
hsa-miR-5583-3p	CNBP	1	1	1	3
hsa-miR-6873-3p	LSAMP	1	1	1	3
hsa-miR-615-3p	LCOR	1	1	1	3
hsa-miR-5586-5p	FOS	1	1	1	3
hsa-miR-1273e	ZNF850	1	1	1	3
hsa-miR-7110-3p	ID4	1	1	1	3
hsa-miR-4267	SLC35B1	1	1	1	3
hsa-miR-5003-3p	CCDC25	1	1	1	3
hsa-miR-3184-3p	FOXK2	1	1	1	3
hsa-miR-6849-3p	ZNF234	1	1	1	3
hsa-miR-22-3p	NET1	1	1	1	3
hsa-miR-335-3p	KCNT2	1	1	1	3
hsa-miR-7110-3p	SMG7	1	1	1	3
hsa-miR-1273e	APOLD1	1	1	1	3
hsa-miR-7110-3p	SNRK	1	1	1	3
hsa-miR-335-3p	ADAMTS8	1	1	1	3
hsa-miR-5001-3p	EFCAB14	1	1	1	3
hsa-miR-488-3p	S1PR2	1	1	1	3
hsa-miR-4267	TCEANC2	1	1	1	3
hsa-miR-335-3p	DYRK1A	1	1	1	3
hsa-miR-7110-3p	RREB1	1	1	1	3
hsa-miR-4517	SERPINH1	1	1	1	3
hsa-miR-4727-5p	TSSC1	1	1	1	3
hsa-miR-6873-3p	PLCL1	1	1	1	3
hsa-miR-335-3p	SREK1IP1	1	1	1	3
hsa-miR-488-3p	PKNOX1	1	1	1	3
hsa-miR-6728-3p	PLEKHA6	1	1	1	3
hsa-miR-7110-3p	ELAVL3	1	1	1	3
hsa-miR-335-3p	SH3KBP1	1	1	1	3
hsa-miR-1273e	SNX22	1	1	1	3
hsa-miR-335-3p	ELK4	1	1	1	3
hsa-miR-6873-3p	HIVEP3	1	1	1	3
hsa-miR-335-3p	KIAA1462	1	1	1	3
hsa-miR-1305	RNF128	1	1	1	3
hsa-miR-5683	ZNF608	1	1	1	3
hsa-miR-335-3p	CLIC5	1	1	1	3
hsa-miR-7110-3p	EGFLAM	1	1	1	3
hsa-miR-335-3p	ANKRD44	1	1	1	3
hsa-miR-6873-3p	GPATCH11	1	1	1	3
hsa-miR-4635	COQ10B	1	1	1	3
hsa-miR-449c-3p	IPO7	1	1	1	3
hsa-miR-4267	BTG2	1	1	1	3
hsa-miR-4715-3p	CLN8	1	1	1	3
hsa-miR-7110-3p	PLA2G7	1	1	1	3
hsa-miR-6873-3p	SETBP1	1	1	1	3
hsa-miR-6817-3p	RBM20	1	1	1	3
hsa-miR-6873-3p	MC2R	1	1	1	3
hsa-miR-4715-3p	DOK2	1	1	1	3
hsa-miR-6895-3p	XPNPEP3	1	1	1	3
hsa-miR-335-3p	UFL1	1	1	1	3
hsa-miR-6895-3p	LRRC4	1	1	1	3
hsa-miR-7110-3p	SS18	1	1	1	3
hsa-miR-1273e	OSBPL8	1	1	1	3
hsa-miR-488-3p	LRRC41	1	1	1	3
hsa-miR-1207-3p	SETD5	1	1	1	3
hsa-miR-7110-3p	SLC41A2	1	1	1	3
hsa-miR-7110-3p	EMX2	1	1	1	3
hsa-miR-335-3p	YAF2	1	1	1	3
hsa-miR-6817-3p	LSAMP	1	1	1	3
hsa-miR-593-3p	KIAA1671	1	1	1	3
hsa-miR-758-5p	PTP4A1	1	1	1	3
hsa-miR-5683	TSPAN2	1	1	1	3
hsa-miR-7110-3p	TNS1	1	1	1	3
hsa-miR-3191-5p	CYP1A1	1	1	1	3
hsa-miR-4517	ZNF850	1	1	1	3
hsa-miR-6873-3p	SPOP	1	1	1	3
hsa-miR-4267	STRIP2	1	1	1	3
hsa-miR-5586-5p	C9orf78	1	1	1	3
hsa-miR-1264	SMCHD1	1	1	1	3
hsa-miR-1264	DCTN4	1	1	1	3
hsa-miR-335-3p	TMTC1	1	1	1	3
hsa-miR-7110-3p	WDR77	1	1	1	3
hsa-miR-1273e	GLCE	1	1	1	3
hsa-miR-5583-3p	OLA1	1	1	1	3
hsa-miR-3191-5p	PATZ1	1	1	1	3
hsa-miR-3194-5p	MLLT1	1	1	1	3
hsa-miR-4691-3p	ZNF711	1	1	1	3
hsa-miR-6895-3p	BAMBI	1	1	1	3
hsa-miR-6849-3p	WWC2	1	1	1	3
hsa-miR-6728-3p	TBPL1	1	1	1	3
hsa-miR-3191-5p	FBXL16	1	1	1	3
hsa-miR-4267	COX15	1	1	1	3
hsa-miR-1207-3p	ACVR1	1	1	1	3
hsa-miR-6873-3p	RNF8	1	1	1	3
hsa-miR-335-3p	NECAP1	1	1	1	3
hsa-miR-4267	CORO2A	1	1	1	3
hsa-miR-1273e	GOLPH3L	1	1	1	3
hsa-miR-4517	ENPP4	1	1	1	3
hsa-miR-4635	CLOCK	1	1	1	3
hsa-miR-335-3p	GNAL	1	1	1	3
hsa-miR-6849-3p	GGCX	1	1	1	3
hsa-miR-335-3p	ZNF449	1	1	1	3
hsa-miR-1273e	EGF	1	1	1	3
hsa-miR-4267	SNX27	1	1	1	3
hsa-miR-7110-3p	IL5RA	1	1	1	3
hsa-miR-5683	KHSRP	1	1	1	3
hsa-miR-6849-3p	ZBTB44	1	1	1	3
hsa-miR-4715-3p	CBX2	1	1	1	3
hsa-miR-6817-3p	ZNF708	1	1	1	3
hsa-miR-6728-3p	PDIK1L	1	1	1	3
hsa-miR-6873-3p	PAGR1	1	1	1	3
hsa-miR-6873-3p	LIMCH1	1	1	1	3
hsa-miR-5586-5p	TNRC6B	1	1	1	3
hsa-miR-7110-3p	OLIG3	1	1	1	3
hsa-miR-335-3p	ZFP36L1	1	1	1	3
hsa-miR-4635	DLGAP2	1	1	1	3
hsa-miR-335-3p	MCAM	1	1	1	3
hsa-miR-5001-3p	VASH1	1	1	1	3
hsa-miR-4727-5p	SLC7A14	1	1	1	3
hsa-miR-335-3p	GABRB2	1	1	1	3
hsa-miR-335-3p	INSIG1	1	1	1	3
hsa-miR-6873-3p	ZDHHC9	1	1	1	3
hsa-miR-1264	EIF5A2	1	1	1	3
hsa-miR-3064-3p	ZNF138	1	1	1	3
hsa-miR-1305	KLHL24	1	1	1	3
hsa-miR-1305	KCNMB4	1	1	1	3
hsa-miR-4727-5p	SVOP	1	1	1	3
hsa-miR-1305	DGKH	1	1	1	3
hsa-miR-6849-3p	NADSYN1	1	1	1	3
hsa-miR-5003-3p	HAS2	1	1	1	3
hsa-miR-22-3p	CSF1R	1	1	1	3
hsa-miR-7110-3p	NEURL1B	1	1	1	3
hsa-miR-488-3p	ARPP19	1	1	1	3
hsa-miR-7110-3p	ZNF280B	1	1	1	3
hsa-miR-6873-3p	LGSN	1	1	1	3
hsa-miR-6728-3p	KIAA1191	1	1	1	3
hsa-miR-6858-3p	ITPRIPL2	1	1	1	3
hsa-miR-1273e	CCNT2	1	1	1	3
hsa-miR-6849-3p	NOL9	1	1	1	3
hsa-miR-4517	MYLIP	1	1	1	3
hsa-miR-1273e	ZNF490	1	1	1	3
hsa-miR-6507-3p	NLN	1	1	1	3
hsa-miR-335-3p	RNF165	1	1	1	3
hsa-miR-1305	SLC37A3	1	1	1	3
hsa-miR-335-3p	CYLD	1	1	1	3
hsa-miR-6849-3p	S1PR2	1	1	1	3
hsa-miR-6873-3p	KLF2	1	1	1	3
hsa-miR-4517	CREBBP	1	1	1	3
hsa-miR-6849-3p	COX18	1	1	1	3
hsa-miR-7110-3p	RIMS4	1	1	1	3
hsa-miR-6849-3p	GREB1	1	1	1	3
hsa-miR-6849-3p	LIX1L	1	1	1	3
hsa-miR-6817-3p	PARD3B	1	1	1	3
hsa-miR-4267	NGDN	1	1	1	3
hsa-miR-7110-3p	CD86	1	1	1	3
hsa-miR-7110-3p	PITPNM3	1	1	1	3
hsa-miR-6873-3p	C17orf105	1	1	1	3
hsa-miR-335-3p	VSIG10	1	1	1	3
hsa-miR-3064-3p	ZNF267	1	1	1	3
hsa-miR-1273e	FAM102B	1	1	1	3
hsa-miR-218-2-3p	POLR3E	1	1	1	3
hsa-miR-6873-3p	WSCD2	1	1	1	3
hsa-miR-6873-3p	FRMD3	1	1	1	3
hsa-miR-3064-3p	ZC3HAV1L	1	1	1	3
hsa-miR-6817-3p	ZNF185	1	1	1	3
hsa-miR-488-3p	ZNF281	1	1	1	3
hsa-miR-22-3p	TIAM1	1	1	1	3
hsa-miR-5583-3p	EIF4A2	1	1	1	3
hsa-miR-335-3p	ZNF24	1	1	1	3
hsa-miR-1207-3p	PPP1R16B	1	1	1	3
hsa-miR-3064-3p	RDH11	1	1	1	3
hsa-miR-4691-3p	SLC7A5	1	1	1	3
hsa-miR-4517	FRY	1	1	1	3
hsa-miR-6873-3p	NRN1	1	1	1	3
hsa-miR-22-3p	EDC3	1	1	1	3
hsa-miR-6873-3p	TGFBR3	1	1	1	3
hsa-miR-3191-5p	A1CF	1	1	1	3
hsa-miR-1305	FAM8A1	1	1	1	3
hsa-miR-5003-3p	PDS5A	1	1	1	3
hsa-miR-3184-3p	SMUG1	1	1	1	3
hsa-miR-4635	TMC5	1	1	1	3
hsa-miR-6728-3p	NR4A3	1	1	1	3
hsa-miR-335-3p	ZCCHC24	1	1	1	3
hsa-miR-3194-5p	TRIOBP	1	1	1	3
hsa-miR-758-5p	TET3	1	1	1	3
hsa-miR-511-5p	G2E3	1	1	1	3
hsa-miR-4635	FUT10	1	1	1	3
hsa-miR-6849-3p	ANKFY1	1	1	1	3
hsa-miR-758-5p	SETD5	1	1	1	3
hsa-miR-4635	IDE	1	1	1	3
hsa-miR-4517	MB21D2	1	1	1	3
hsa-miR-1305	LRRTM4	1	1	1	3
hsa-miR-7110-3p	PTPRN2	1	1	1	3
hsa-miR-5586-5p	LRIG2	1	1	1	3
hsa-miR-6849-3p	EMC1	1	1	1	3
hsa-miR-4727-5p	REPS2	1	1	1	3
hsa-miR-6728-3p	FGF1	1	1	1	3
hsa-miR-4267	C15orf52	1	1	1	3
hsa-miR-1273e	FBXL3	1	1	1	3
hsa-miR-7110-3p	PARD3B	1	1	1	3
hsa-miR-7110-3p	ARL15	1	1	1	3
hsa-miR-6817-3p	PLEKHA6	1	1	1	3
hsa-miR-22-3p	RCOR1	1	1	1	3
hsa-miR-3064-3p	ZNF99	1	1	1	3
hsa-miR-335-3p	BCOR	1	1	1	3
hsa-miR-3194-5p	TOM1	1	1	1	3
hsa-miR-511-5p	FRY	1	1	1	3
hsa-miR-6895-3p	TFAP2B	1	1	1	3
hsa-miR-4635	NEK7	1	1	1	3
hsa-miR-1273e	RRM2	1	1	1	3
hsa-miR-22-3p	PDIK1L	1	1	1	3
hsa-miR-218-2-3p	HOOK1	1	1	1	3
hsa-miR-335-3p	SPPL3	1	1	1	3
hsa-miR-4267	SLC12A7	1	1	1	3
hsa-miR-4715-3p	PDCD10	1	1	1	3
hsa-miR-6873-3p	NAV2	1	1	1	3
hsa-miR-22-3p	SP1	1	1	1	3
hsa-miR-6873-3p	ASCL1	1	1	1	3
hsa-miR-593-3p	ANP32E	1	1	1	3
hsa-miR-6873-3p	FAM46A	1	1	1	3
hsa-miR-5583-3p	PTPRD	1	1	1	3
hsa-miR-6873-3p	SIX4	1	1	1	3
hsa-miR-5586-5p	PLEKHO1	1	1	1	3
hsa-miR-4635	ERH	1	1	1	3
hsa-miR-218-2-3p	PPP2CA	1	1	1	3
hsa-miR-6895-3p	FAM214B	1	1	1	3
hsa-miR-6858-3p	RBFOX2	1	1	1	3
hsa-miR-1264	CIAO1	1	1	1	3
hsa-miR-4267	RANGAP1	1	1	1	3
hsa-miR-5683	SFXN1	1	1	1	3
hsa-miR-4727-5p	EPB41	1	1	1	3
hsa-miR-1305	MSANTD4	1	1	1	3
hsa-miR-6849-3p	GGA2	1	1	1	3
hsa-miR-4267	ABCD2	1	1	1	3
hsa-miR-3064-3p	DYNC2LI1	1	1	1	3
hsa-miR-6858-3p	BEND4	1	1	1	3
hsa-miR-5586-5p	MIER1	1	1	1	3
hsa-miR-488-3p	TJAP1	1	1	1	3
hsa-miR-3064-3p	ARF1	1	1	1	3
hsa-miR-3064-3p	GNB1	1	1	1	3
hsa-miR-5583-3p	SMG1	1	1	1	3
hsa-miR-6873-3p	GRAMD1B	1	1	1	3
hsa-miR-218-2-3p	PPIL1	1	1	1	3
hsa-miR-6849-3p	SAPCD2	1	1	1	3
hsa-miR-511-5p	YY1	1	1	1	3
hsa-miR-6849-3p	MTFMT	1	1	1	3
hsa-miR-4635	DR1	1	1	1	3
hsa-miR-1264	DYNLL2	1	1	1	3
hsa-miR-6873-3p	AGPAT1	1	1	1	3
hsa-miR-6873-3p	ZDHHC22	1	1	1	3
hsa-miR-3064-3p	PRKAG1	1	1	1	3
hsa-miR-1273e	APAF1	1	1	1	3
hsa-miR-3184-3p	SDE2	1	1	1	3
hsa-miR-22-3p	FRAT2	1	1	1	3
hsa-miR-6817-3p	CMKLR1	1	1	1	3
hsa-miR-5003-3p	NONO	1	1	1	3
hsa-miR-335-3p	COL4A1	1	1	1	3
hsa-miR-4517	SCML2	1	1	1	3
hsa-miR-4691-3p	PYGB	1	1	1	3
hsa-miR-6507-3p	MED14	1	1	1	3
hsa-miR-1264	SRSF2	1	1	1	3
hsa-miR-1273e	UBE2K	1	1	1	3
hsa-miR-7110-3p	PPP6R1	1	1	1	3
hsa-miR-6873-3p	PROM1	1	1	1	3
hsa-miR-6849-3p	OLFML2A	1	1	1	3
hsa-miR-7110-3p	SLC9A3R2	1	1	1	3
hsa-miR-1273e	NF2	1	1	1	3
hsa-miR-7110-3p	RWDD1	1	1	1	3
hsa-miR-22-3p	CHD9	1	1	1	3
hsa-miR-6728-3p	ARID2	1	1	1	3
hsa-miR-6849-3p	MMAB	1	1	1	3
hsa-miR-6858-3p	MYO10	1	1	1	3
hsa-miR-3184-3p	FAM199X	1	1	1	3
hsa-miR-5683	SLC25A44	1	1	1	3
hsa-miR-6858-3p	QPCTL	1	1	1	3
hsa-miR-5683	ELOVL5	1	1	1	3
hsa-miR-488-3p	MLLT1	1	1	1	3
hsa-miR-335-3p	MIB1	1	1	1	3
hsa-miR-6728-3p	GRIK3	1	1	1	3
hsa-miR-6849-3p	ALOX15	1	1	1	3
hsa-miR-218-2-3p	ARID5B	1	1	1	3
hsa-miR-5003-3p	SAR1A	1	1	1	3
hsa-miR-488-3p	POMC	1	1	1	3
hsa-miR-1305	MDM2	1	1	1	3
hsa-miR-335-3p	VCAN	1	1	1	3
hsa-miR-3184-3p	RIMKLB	1	1	1	3
hsa-miR-218-2-3p	OLA1	1	1	1	3
hsa-miR-4517	ZFAND5	1	1	1	3
hsa-miR-5583-3p	RASAL2	1	1	1	3
hsa-miR-4691-3p	RAB1A	1	1	1	3
hsa-miR-6858-3p	CMTM4	1	1	1	3
hsa-miR-6873-3p	PCDH17	1	1	1	3
hsa-miR-335-3p	TAOK3	1	1	1	3
hsa-miR-511-5p	RBM3	1	1	1	3
hsa-miR-3194-5p	C9orf170	1	1	1	3
hsa-miR-7110-3p	LSAMP	1	1	1	3
hsa-miR-7110-3p	PLCL1	1	1	1	3
hsa-miR-1273e	ZNF554	1	1	1	3
hsa-miR-6849-3p	ATCAY	1	1	1	3
hsa-miR-449c-3p	LMNB1	1	1	1	3
hsa-miR-6873-3p	HRK	1	1	1	3
hsa-miR-22-3p	BRWD3	1	1	1	3
hsa-miR-5003-3p	WDR26	1	1	1	3
hsa-miR-6873-3p	ELAVL3	1	1	1	3
hsa-miR-7110-3p	ZBTB12	1	1	1	3
hsa-miR-6849-3p	DNAL1	1	1	1	3
hsa-miR-335-3p	ARFGEF2	1	1	1	3
hsa-miR-22-3p	TET2	1	1	1	3
hsa-miR-6728-3p	UFM1	1	1	1	3
hsa-miR-6507-3p	BNIP2	1	1	1	3
hsa-miR-3194-5p	HIVEP3	1	1	1	3
hsa-miR-4267	UBL4A	1	1	1	3
hsa-miR-6873-3p	RREB1	1	1	1	3
hsa-miR-5583-3p	SLC38A1	1	1	1	3
hsa-miR-593-3p	UFM1	1	1	1	3
hsa-miR-5586-5p	ZBTB18	1	1	1	3
hsa-miR-335-3p	ZNF786	1	1	1	3
hsa-miR-6873-3p	SLC5A12	1	1	1	3
hsa-miR-1273e	UQCRB	1	1	1	3
hsa-miR-3064-3p	DEPTOR	1	1	1	3
hsa-miR-1264	PTPN2	1	1	1	3
hsa-miR-6849-3p	TANGO2	1	1	1	3
hsa-miR-4517	C11orf24	1	1	1	3
hsa-miR-6873-3p	PLA2G7	1	1	1	3
hsa-miR-3194-5p	NODAL	1	1	1	3
hsa-miR-7110-3p	SETBP1	1	1	1	3
hsa-miR-22-3p	C5orf24	1	1	1	3
hsa-miR-593-3p	SZT2	1	1	1	3
hsa-miR-511-5p	LRCH1	1	1	1	3
hsa-miR-335-3p	RAP2A	1	1	1	3
hsa-miR-22-3p	RGS2	1	1	1	3
hsa-miR-3064-3p	PHF12	1	1	1	3
hsa-miR-1273e	TAB2	1	1	1	3
hsa-miR-335-3p	DCAF7	1	1	1	3
hsa-miR-7110-3p	RAB8A	1	1	1	3
hsa-miR-7110-3p	HIVEP3	1	1	1	3
hsa-miR-4267	ZBTB8A	1	1	1	3
hsa-miR-1273e	TMEM167A	1	1	1	3
hsa-miR-5683	MTHFD2	1	1	1	3
hsa-miR-6873-3p	EGFLAM	1	1	1	3
hsa-miR-7110-3p	GPATCH11	1	1	1	3
hsa-miR-7110-3p	ERCC1	1	1	1	3
hsa-miR-6858-3p	IFRD1	1	1	1	3
hsa-miR-22-3p	MAX	1	1	1	3
hsa-miR-1273e	EPM2AIP1	1	1	1	3
hsa-miR-7110-3p	ANKRD28	1	1	1	3
hsa-miR-4517	SGTB	1	1	1	3
hsa-miR-218-2-3p	YOD1	1	1	1	3
hsa-miR-1264	SENP1	1	1	1	3
hsa-miR-6873-3p	ZNF791	1	1	1	3
hsa-miR-488-3p	NRIP3	1	1	1	3
hsa-miR-218-2-3p	RNF11	1	1	1	3
hsa-miR-1273e	TMED10	1	1	1	3
hsa-miR-3064-3p	MAPK6	1	1	1	3
hsa-miR-6873-3p	EMX2	1	1	1	3
hsa-miR-335-3p	SSB	1	1	1	3
hsa-miR-4635	TNFAIP3	1	1	1	3
hsa-miR-6873-3p	MTFR1L	1	1	1	3
hsa-miR-5003-3p	JAG1	1	1	1	3
hsa-miR-4715-3p	IRF2BPL	1	1	1	3
hsa-miR-6849-3p	AGMAT	1	1	1	3
hsa-miR-1264	PIGM	1	1	1	3
hsa-miR-6817-3p	LDHAL6A	1	1	1	3
hsa-miR-1207-3p	UTP18	1	1	1	3
hsa-miR-1273e	FAM46D	1	1	1	3
hsa-miR-599	PLXDC2	1	1	1	3
hsa-miR-5001-3p	ORAI2	1	1	1	3
hsa-miR-6873-3p	CD300E	1	1	1	3
hsa-miR-1264	C5orf51	1	1	1	3
hsa-miR-4727-5p	MAP3K2	1	1	1	3
hsa-miR-6873-3p	TNS1	1	1	1	3
hsa-miR-3064-3p	C18orf25	1	1	1	3
hsa-miR-6849-3p	TAF11	1	1	1	3
hsa-miR-511-5p	DCK	1	1	1	3
hsa-miR-7110-3p	ZNF431	1	1	1	3
hsa-miR-6873-3p	SHOX2	1	1	1	3
hsa-miR-4691-3p	GLG1	1	1	1	3
hsa-miR-4267	MRPS27	1	1	1	3
hsa-miR-335-3p	FAM126B	1	1	1	3
hsa-miR-488-3p	TMEM167A	1	1	1	3
hsa-miR-335-3p	PCSK2	1	1	1	3
hsa-miR-4267	KCNJ13	1	1	1	3
hsa-miR-4517	CLIP1	1	1	1	3
hsa-miR-6873-3p	ACVRL1	1	1	1	3
hsa-miR-1305	DLX3	1	1	1	3
hsa-miR-5003-3p	NEUROD1	1	1	1	3
hsa-miR-1207-3p	URM1	1	1	1	3
hsa-miR-593-3p	TMEM245	1	1	1	3
hsa-miR-6817-3p	MAPK1	1	1	1	3
hsa-miR-4267	PPP1R37	1	1	1	3
hsa-miR-6849-3p	SRXN1	1	1	1	3
hsa-miR-6849-3p	FUS	1	1	1	3
hsa-miR-22-3p	YWHAZ	1	1	1	3
hsa-miR-4635	BRCC3	1	1	1	3
hsa-miR-6728-3p	MGLL	1	1	1	3
hsa-miR-22-3p	H3F3B	1	1	1	3
hsa-miR-335-3p	CRIPT	1	1	1	3
hsa-miR-1264	BRCC3	1	1	1	3
hsa-miR-511-5p	KLF6	1	1	1	3
hsa-miR-4635	PLSCR1	1	1	1	3
hsa-miR-22-3p	ARPC5	1	1	1	3
hsa-miR-6873-3p	OLIG3	1	1	1	3
hsa-miR-6873-3p	LZIC	1	1	1	3
hsa-miR-6849-3p	ARSB	1	1	1	3
hsa-miR-1273e	CTNND1	1	1	1	3
hsa-miR-6873-3p	CHD9	1	1	1	3
hsa-miR-4267	ZFYVE27	1	1	1	3
hsa-miR-1273e	PAFAH1B2	1	1	1	3
hsa-miR-5001-3p	DFFA	1	1	1	3
hsa-miR-6849-3p	EIF4EBP2	1	1	1	3
hsa-miR-758-5p	ACTR2	1	1	1	3
hsa-miR-22-3p	RAB5B	1	1	1	3
hsa-miR-7110-3p	ZDHHC9	1	1	1	3
hsa-miR-6873-3p	IL5RA	1	1	1	3
hsa-miR-1273e	PAK2	1	1	1	3
hsa-miR-335-3p	SLC25A24	1	1	1	3
hsa-miR-7110-3p	GAPVD1	1	1	1	3
hsa-miR-6849-3p	CLCC1	1	1	1	3
hsa-miR-7110-3p	FREM2	1	1	1	3
hsa-miR-7110-3p	PAGR1	1	1	1	3
hsa-miR-218-2-3p	MORC3	1	1	1	3
hsa-miR-5003-3p	COG6	1	1	1	3
hsa-miR-4635	FEM1C	1	1	1	3
hsa-miR-1264	UNK	1	1	1	3
hsa-miR-6873-3p	NEURL1B	1	1	1	3
hsa-miR-6849-3p	SHE	1	1	1	3
hsa-miR-335-3p	TMEM33	1	1	1	3
hsa-miR-511-5p	GIGYF1	1	1	1	3
hsa-miR-5586-5p	KLHL28	1	1	1	3
hsa-miR-1273e	RAP1A	1	1	1	3
hsa-miR-6873-3p	KCNK6	1	1	1	3
hsa-miR-335-3p	BLOC1S5	1	1	1	3
hsa-miR-5683	UGCG	1	1	1	3
hsa-miR-335-3p	CLDND1	1	1	1	3
hsa-miR-5003-3p	TMEM41B	1	1	1	3
hsa-miR-4691-3p	CMPK1	1	1	1	3
hsa-miR-599	ABI2	1	1	1	3
hsa-miR-511-5p	SESN3	1	1	1	3
hsa-miR-6507-3p	NUFIP2	1	1	1	3
hsa-miR-22-3p	BTG1	1	1	1	3
hsa-miR-22-3p	SERBP1	1	1	1	3
hsa-miR-6873-3p	PLEKHA6	1	1	1	3
hsa-miR-4727-5p	USP14	1	1	1	3
hsa-miR-511-5p	PCDHA6	1	1	1	3
hsa-miR-4691-3p	BCL9L	1	1	1	3
hsa-miR-335-3p	LILRB2	1	1	1	3
hsa-miR-4312	SMNDC1	1	1	1	3
hsa-miR-6849-3p	SLC24A4	1	1	1	3
hsa-miR-22-3p	LRRC1	1	1	1	3
hsa-miR-5003-3p	SLC16A1	1	1	1	3
hsa-miR-4267	SLC6A17	1	1	1	3
hsa-miR-5583-3p	B3GNT2	1	1	1	3
hsa-miR-6849-3p	TBC1D24	1	1	1	3
hsa-miR-5586-5p	HMGN2	1	1	1	3
hsa-miR-511-5p	TNRC6C	1	1	1	3
hsa-miR-335-3p	APPL1	1	1	1	3
