# Supplementary material for: The Potential Role of hsa_circ_0005505 in the Rupture of Human Intracranial Aneurysm
Source: Front Mol Biosci. 2021 Jul 14;8:670691. doi: 10.3389/fmolb.2021.670691 (PMC8316638; doi:10.3389/fmolb.2021.670691)
Supplement: Supplementary file 3 [file Table1.XLSX]

## Sheet: Upregulation
	P-value and FDR		Fold change	Annotations											Group--Raw Intensity		Group--Normalized Intensity		Raw Intensity										Normalized Intensity
probeID	P-value	FDR	FC (abs)	circRNA	Alias	source	chrom	strand	txStart	txEnd	circRNA_type	best_transcript	GeneSymbol	Sequence	group-B(raw)	group-C(raw)	group-B(normalized)	group-C(normalized)	[B4, B](raw)	[B500921, B](raw)	[B493418, B](raw)	[B519441, B](raw)	[BD, B](raw)	[C5, C](raw)	[C2584, C](raw)	[C1908, C](raw)	[C523509, C](raw)	[C523142, C](raw)	[B4, B](normalized)	[B500921, B](normalized)	[B493418, B](normalized)	[B519441, B](normalized)	[BD, B](normalized)	[C5, C](normalized)	[C2584, C](normalized)	[C1908, C](normalized)	[C523509, C](normalized)	[C523142, C](normalized)
ASCRP3005783	0.00388239	0.999762	6.59147	hsa_circRNA_105034	hsa_circ_0001947	circBase	chrX	+	147743428	147744289	exonic	NM_002025	AFF2	CTAAACTGCCAAAGTTCACCATCCTCCAAACAAGTGAAACAAACAAAGGTGATGCACTTG	37.4	302.2	5.46325	8.18385	22	34	41	62	28	204	822	154.5	234	96.5	4.94869	5.48216	5.44069	6.3279	5.11681	7.6342	10.708	7.32222	7.51095	7.74393
ASCRP3004184	0.0188048	0.999762	2.01682	hsa_circRNA_102033	hsa_circ_0043001	circBase	chr17	+	30500849	30502381	exonic	NM_018307	RHOT1	CAGAGTGATGAACAACTTCATCAAGAAATATCTCAGGTTCCTCCCCGGGCAGAAGAAATC	236.9	497.4	8.23674	9.24882	153.5	189	280	306	256	472.5	716.5	460	628	210	8.03011	8.43351	7.99227	8.33464	8.39317	9.27317	10.4655	8.46502	9.00543	9.03498
ASCRP3009744	0.00135369	0.885586	2.63117	hsa_circRNA_101210	hsa_circ_0029405	circBase	chr12	+	129399477	129411699	exonic	uc001uhy.1	GLT1D1	GGGTCCTGAAGAATTGCAACAACACCAAACGCCGCTTTTAACTGGAATACCTTTCTTCAA	30.9	98.9	5.27433	6.67003	29	30.5	39	30	26	126.5	173	51	88	56	5.37267	5.36452	5.37846	5.22041	5.03556	6.74616	7.63915	5.99771	6.22365	6.74347
ASCRP3001807	0.00711767	0.999762	2.56766	hsa_circRNA_102933	hsa_circ_0058521	circBase	chr2	+	228384663	228401709	exonic	NM_004504	AGFG1	AGACCAATGCCAGAGGAGCAACAGGTCTGTAAACAGATTTGGCTAGGATTATTTGATGAT	31.9	101.2	5.30286	6.66331	29	28	42	25.5	35	115	202.5	38	92.5	58	5.37267	5.23005	5.47028	4.94947	5.49181	6.59293	7.89441	5.66672	6.30619	6.8563
ASCRP3012992	0.0265141	0.999762	2.52373	hsa_circRNA_000455	hsa_circ_0001707	circBase	chr7	+	48541721	48542148	intronic	ENST00000411975	ABCA13	TTCCAGCCCTATTACTGAATGAGAAAATGTATTATGAAAACTTCCAGGAGAGGGTCTGGC	21.1	73.3	4.66052	5.99608	18.5	17	23	26	21	43.5	196.5	38.5	53	35	4.51719	4.35545	4.76723	5.10008	4.56267	5.0341	7.82145	5.64958	5.68179	5.79351
ASCRP3000536	0.0194403	0.999762	2.14255	hsa_circRNA_102032	hsa_circ_0008604	circBase	chr17	+	30498061	30503232	exonic	NM_018307	RHOT1	AAGAACAGACAAAGACAGCAGCTAGAGTTGGGAAGACATCACTGATTATGTCTCTGGTCA	100	261.4	7.00161	8.10094	85	97	129	83	106	245	418.5	123	420	100.5	7.06572	7.27673	6.9464	6.72994	6.98924	7.98375	9.29355	7.0578	8.37032	7.79927
ASCRP3010134	0.00835629	0.999762	2.19166	hsa_circRNA_101515	hsa_circ_0035197	circBase	chr15	-	50330964	50339661	exonic	NM_024837	ATP8B4	GTGAATAATCGGCAGTCTGAAGTGCTCATCAACAGCAAGATAATCGTATCCACACATCGA	42.1	123.5	5.76148	6.8935	45	43	49	35.5	38	129.5	216	71	156	45	6.07714	5.97419	5.61369	5.61467	5.5277	6.80002	8.01578	6.4268	6.95379	6.27113
ASCRP3002111	0.00942802	0.999762	2.16186	hsa_circRNA_067735	hsa_circ_0067735	circBase	chr3	+	150834124	150845771	exonic	NM_053002	MED12L	AGCTAAAATTAAGAAACGTCAGGCTCCTGATCCGAATTTGGGATGAACTTACTGCTGTGA	45	121.9	5.78868	6.90095	39	51.5	60	48	26.5	112	186.5	62.5	195.5	53	5.79871	6.19834	5.8883	5.99922	5.05883	6.54919	7.75153	6.30436	7.25297	6.64672
ASCRP3003599	0.022166	0.999762	1.63124	hsa_circRNA_104667	hsa_circ_0005962	circBase	chr8	-	101936182	101937267	exonic	NM_003406	YWHAZ	CAACTTGACATCTCTTTTGGAAAAGTTCTTGATCCCCAATGCTTCACAAGCAGAGAGCAA	118.3	219.1	7.22628	7.93225	102	95	134.5	137	123	302	290.5	202.5	188.5	112	7.3496	7.24649	7.01902	7.34102	7.17524	8.31921	8.54837	7.60337	7.20407	7.98621
ASCRP3000931	0.0438746	0.999762	2.12305	hsa_circRNA_407259		25070500	chrX	+	1404670	1409402	exonic	NM_006140	CSF2RA	AATTCTTTGATTCACTTTTGGACACAAAGAAAATAGATCTGCGAACAGTGGCACCAGCCT	39.7	113.9	5.65229	6.73843	33	36.5	35	47	47	130	225	30	123.5	61	5.57638	5.63513	5.27297	5.94326	5.8337	6.76596	8.09205	5.32548	6.62398	6.88466
ASCRP3002909	0.0196841	0.999762	2.12291	hsa_circRNA_102934	hsa_circ_0058522	circBase	chr2	+	228388478	228401709	exonic	NM_004504	AGFG1	ATCTTCTACAAACCCATTTCAGACCAATGCCAGAGGAGCAACAGGTATGTCCCGCCAGAA	41.1	107.8	5.67644	6.76248	36	43	56.5	31	39	168.5	161.5	37	104	68	5.66956	5.97419	5.87197	5.26861	5.59789	7.25076	7.50342	5.5525	6.40597	7.09977
ASCRP3001020	0.0154805	0.999762	2.06948	hsa_circRNA_000110	hsa_circ_0000110	circBase	chr1	-	114372213	114377061	exonic	NM_012411	PTPN22	ACAAGGAGTAAGGAGAATTCTCACCAAATGTTCCCAAATCCTTATCCTCAGCTGTGAAGG	53.4	130.1	6.04623	7.09549	42	39	55	75	56	160	239	78.5	106	67	5.96575	5.70317	5.8596	6.58093	6.12168	7.16305	8.18189	6.56578	6.44126	7.12549
ASCRP3001281	0.014468	0.999762	2.06315	hsa_circRNA_403266		25242744	chr4	+	178272533	178274882	exonic	NM_018248	NEIL3	ACCAGAGCTTAAAAGCTGCAACCCTGGATATTCTAACAGCAAGCTACCGACTAGAAATAC	29.6	74.8	5.18693	6.23178	25	23	28	44	28	74	125	90	45	40	5.10568	4.91322	4.91322	5.81674	5.18581	5.79351	7.09977	6.70964	5.5329	6.02308
ASCRP3010717	0.0226968	0.999762	1.53289	hsa_circRNA_104774	hsa_circ_0087023	circBase	chr9	-	36369715	36376124	exonic	NM_022781	RNF38	TACATGATCAGAGTGAAGATAGTCCAAGTCCTAAGAGACAGCGCCTCTCTCATTCAGTCT	134.9	229.3	7.30954	7.9258	74	94	159	208	139.5	210	286	257	299	94.5	6.89964	7.19211	7.22399	7.85548	7.37648	7.69951	8.51858	7.85403	7.86851	7.68836
ASCRP3007391	0.00222229	0.922527	1.99698	hsa_circRNA_101768	hsa_circ_0038649	circBase	chr16	+	24043456	24135302	exonic	NM_002738	PRKCB	GAAAGGCAGCTTTGGCAAGGACCCCCGCAGCAAACACAAGTTTAAGATCCACACGTACTC	58.1	132.1	6.19418	7.192	44.5	53	63	77	53	183	170	115.5	113	79	6.0216	6.29521	5.99017	6.61518	6.04873	7.41643	7.59916	6.98146	6.54017	7.42275
ASCRP3011951	0.0312233	0.999762	1.99089	hsa_circRNA_103765	hsa_circ_0071375	circBase	chr4	+	166141085	166184511	exonic	NM_007246	KLHL2	TGATATGCATGCATGTACCGACCTTCTGAACAAGGCCAACACCTATGCAGATGCACAAAG	57.6	141	6.10625	7.09966	40	48	90	45	65	136	270	59	182	58	5.84043	6.11891	6.44899	5.81674	6.30619	6.86953	8.40237	6.21785	7.15227	6.8563
ASCRP3004682	0.0252141	0.999762	1.96433	hsa_circRNA_102931	hsa_circ_0058518	circBase	chr2	+	228356262	228401709	exonic	NM_004504	AGFG1	CATCTTCTACAAACCCATTTCAGACCAATGCCAGAGGAGCAACAGGCGAGGATTAAATCC	46.2	107.7	5.80825	6.78229	39	48	61	33	50	167	166	40.5	98	67	5.84043	5.94013	5.92518	5.39227	5.94326	7.23217	7.55022	5.68179	6.34752	7.09977
ASCRP3001407	0.0398487	0.999762	1.90481	hsa_circRNA_101209	hsa_circ_0029403	circBase	chr12	+	129396968	129411699	exonic	uc001uhy.1	GLT1D1	ACCTGGTGATTGTGGGTCCTGAACCGCATGCTAAGGGTAAGGTCTATGTCCAGAGTCAAG	31.3	80.3	5.26093	6.19058	28.5	31	37	36	24	55	155	45	112	34.5	5.23005	5.41386	5.31344	5.55557	4.79174	5.37615	7.41911	5.77167	6.5046	5.88139
ASCRP3007888	0.0302302	0.999762	1.90375	hsa_circRNA_104591	hsa_circ_0001790	circBase	chr8	+	37971709	37976881	exonic	NM_004674	ASH2L	GACCACAGGGACCACCAAGAAGGCCCGGAGGATATTATACCATTTATTGATAAATACTGG	60.2	137.5	6.23824	7.16709	47	57	80	55	62	211.5	204	50	141	81	6.09378	6.39572	6.30862	6.17523	6.21785	7.70436	7.90066	5.98182	6.80304	7.44556
ASCRP3004645	0.0270759	0.999762	1.88848	hsa_circRNA_038639	hsa_circ_0038639	circBase	chr16	+	23848695	24046868	exonic	NM_002738	PRKCB	CATCTACATCCAGGCCCACATCGACAGGGACGTCCTCATTGTCCTCGGGGCTTCGGGAAG	64.5	136.2	6.22243	7.13965	40	47.5	69	119	47	141.5	160.5	208	96	75	5.88016	6.06821	6.12444	7.17807	5.86126	6.92756	7.49371	7.63589	6.32371	7.3174
ASCRP3012022	0.0452261	0.999762	1.8516	hsa_circRNA_001315	hsa_circ_0001315	circBase	chr3	-	56694758	56707753	exonic	NM_001112736	FAM208A	TGCAAAAACTAGACAGAGAAAAACTTCACTTTTCCAGCCATTAACTCCAGGCTCTCGAGA	92.5	197.4	6.79784	7.68661	50	78.5	120	94	120	208	306	78	304	91	6.14633	6.90727	6.8944	6.88303	7.15818	7.68462	8.65362	6.57085	7.89925	7.62472
ASCRP3006441	0.00540891	0.999762	1.8396	hsa_circRNA_089972	hsa_circ_0089972	circBase	chrX	+	17121840	17157084	exonic	NM_004726	REPS2	CTGAACAGTGAGCTCCAGCAGCAGCTCAAGCTACCAAGTCAGGATTGTTACCCCCACCAC	55.9	127.3	6.14894	7.02833	43	63	69	61	43.5	141	170.5	70	193	62	6.0216	6.52798	6.11684	6.3279	5.75039	6.92202	7.59182	6.4268	7.22527	6.97574
ASCRP3011746	0.0211388	0.999762	1.8241	hsa_circRNA_102028	hsa_circ_0042962	circBase	chr17	+	30267304	30274704	exonic	NM_015355	SUZ12	TGAAAGGAGAGCAAGAATCTCATAGAGCCAACACAGATCTATAGATTTCTTCGAACTCGG	50.8	118	5.9864	6.85358	36	48	60	53	57	109	209.5	62	158.5	51	5.75841	6.08283	5.90284	6.11614	6.07179	6.48164	7.94202	6.25547	6.96481	6.62398
ASCRP3005100	0.0305061	0.999762	1.82059	hsa_circRNA_406276		25070500	chr3	-	48585964	48587667	exonic	uc003ctw.3	PFKFB4	CCATCCACCGCTAAAAAGTGTCCATCATTCCAATATTCCTCAATAGTGTGCATGACCAAC	78.9	157.2	6.50408	7.36849	47	57.5	114.5	128	47.5	190	197	205.5	114.5	79	6.16722	6.40767	6.81505	7.25769	5.8728	7.49131	7.83119	7.61249	6.53344	7.37401
ASCRP3002757	0.0480895	0.999762	1.82017	hsa_circRNA_101782	hsa_circ_0038799	circBase	chr16	-	28128638	28133083	exonic	NM_015171	XPO6	ATCACACCTCTAATCAGCACCAAGGTTGGTCAAAGTCACTCTGTACGGATCTCAGATAAA	84	171.5	6.66196	7.52603	54	60	114.5	103.5	88	220.5	309	111	129	88	6.35106	6.44899	6.78919	7.00449	6.71606	7.78985	8.66343	6.92242	6.66674	7.5877
ASCRP3011412	0.0100038	0.999762	1.80502	hsa_circRNA_001523	hsa_circ_0001517	circBase	chr5	-	107677627	107684231	sense overlapping	NM_001163315	FBXL17	TCCTATAAATACTGGGCTCAAAATGCAGAGAACTCAAAGATATTCATTTCGGCCAGTGTT	30.8	72.9	5.25974	6.11176	24	26	42	27	35	87	104	33	106.5	34	5.13881	5.10568	5.44069	5.16183	5.45172	6.07465	6.79526	5.42398	6.47138	5.79351
ASCRP3000676	0.0482976	0.999762	1.78295	hsa_circRNA_406353		25070500	chr3	-	129684543	129690951	sense overlapping	ENST00000509201	RP11-93K22.6	AAGGAGCAACAGGATTACTGTCCACAAACAAACAAACAGCACCAAAACTCCCAACAATAA	44.3	114.6	5.78178	6.61605	31	55.5	46	50	39	105.5	54	77.5	288	48	5.42845	6.32371	5.55965	5.99922	5.59789	6.40256	5.89963	6.56578	7.8052	6.4071
ASCRP3000997	0.00671403	0.999762	1.72781	hsa_circRNA_000412	hsa_circ_0000412	circBase	chr12	+	58340777	58347472	exonic	NM_033276	XRCC6BP1	ACAACACCACCAGTGCTGTTAACAAAGATAGACACTTTTCTTGCGAAGACTGTAATGGAA	38.3	76.7	5.56814	6.35708	30	31	54.5	46	30	89	103	84.5	59	48	5.42845	5.44069	5.78307	5.90806	5.28041	6.13611	6.79526	6.63031	5.77255	6.45119
ASCRP3008098	0.0356335	0.999762	1.71736	hsa_circRNA_101974	hsa_circ_0041915	circBase	chr17	+	7478436	7478576	exonic	NM_001416	EIF4A1	GAGAATTGGCTCAGCAGGTTATGATGTGATTGCTCAAGCCCAATCTGGGACTGGGAAAAC	40.5	80.5	5.66289	6.44309	31	45	50.5	37	39	148	86	41	57.5	70	5.42845	6.01343	5.68179	5.59291	5.59789	7.02198	6.5083	5.80043	5.74502	7.13971
ASCRP3001334	0.00895636	0.999762	1.69902	hsa_circRNA_011167	hsa_circ_0011167	circBase	chr1	+	29313942	29314417	exonic	NM_203342	EPB41	ACCCATCTTTGGATCTTCATTCATTAAGCAGTGCAGAAACACAGCAACATCATGACAACA	43.2	91.4	5.77361	6.53831	38	34	54	52	38	104	142	75	94	42	5.79871	5.57487	5.8146	6.11614	5.56373	6.39229	7.30285	6.51094	6.31225	6.17323
ASCRP3007371	0.0286417	0.999762	1.56736	hsa_circRNA_103307	hsa_circ_0064557	circBase	chr3	-	18456602	18462483	exonic	NM_002971	SATB1	GAAAGATATGAATCAGAGTTCATTGGCCAAGGAGTGCCCCCTTTCACAGGTGATCTTTAG	201.5	324.4	7.80292	8.45126	105	152	200	401.5	149	298	279	457	417	171	7.36339	8.00328	7.56032	8.62984	7.45778	8.29706	8.46977	8.45642	8.34754	8.6855
ASCRP3000725	0.0370227	0.999762	1.68323	hsa_circRNA_103655	hsa_circ_0007883	circBase	chr4	-	73956383	73958017	exonic	NM_032217	ANKRD17	AAGTCCCTCAGGGGTGGCACTGAATCAACAAGACAAGCAACTCAATTGATTAATGCTTTG	117.5	225.8	7.18146	7.93269	89	107	192	84	115.5	272	314	121	320	102	7.14939	7.42121	7.49438	6.74638	7.09591	8.1466	8.70159	7.03927	7.9767	7.79927
ASCRP3003652	0.0273465	0.999762	1.67085	hsa_circRNA_401106		25242744	chr12	+	129373183	129383832	exonic	NM_144669	GLT1D1	CAAGCGCAGTGGGCCACCGAATCCCTTTTGGAGTCATCTTTGGTGGAACTGATGTAAATG	22.5	49.2	4.8452	5.58578	19	24	26	23.5	20	54	85	24	53	30	4.64378	4.98027	4.86948	5.01191	4.72057	5.33266	6.5083	4.88908	5.66388	5.53497
ASCRP3010056	0.0202418	0.999762	1.66859	hsa_circRNA_101803	hsa_circ_0003520	circBase	chr16	-	47143393	47165936	exonic	NM_018092	NETO2	GTCGGCTTAGCAGGTTTCGAATGCTCTTTACTTCCTTTGTGGAGCTGTTGTTAATAACAG	47.4	110.7	5.96436	6.70299	48	50	49	47	43	116.5	84	58	242	53	6.18319	6.21785	5.68179	5.97036	5.76859	6.5994	6.52667	6.17257	7.56959	6.64672
ASCRP3008931	0.0299389	0.999762	1.66795	hsa_circRNA_001695	hsa_circ_0001174	circBase	chr20	+	58755107	58755971	intronic	ENST00000431181	RP5-1043L13.1	GCAGCTACAGAACCATCAGGAAGAGGACATTTTGTAGAGTCATTCAAGGGCTTCATTCAA	30	63.8	5.22321	5.96128	31	23.5	28	30.5	37	96	101	28	58	36	5.37267	4.94791	5.00967	5.29396	5.49181	6.2498	6.73875	5.17387	5.79351	5.85047
ASCRP3010790	0.038423	0.999762	1.65501	hsa_circRNA_407254		25070500	chr9	+	137313521	137326053	exonic	NM_002957	RXRA	TACTGCAAGCACAAGTACCCAGAGCAGCCGGGAAGCCGAACGACCCTGTCACCAACATTT	111	203	7.12097	7.84782	101	85	143	118	108	321	253	133.5	181.5	126	7.3496	7.01196	7.10712	7.15818	6.97803	8.45217	8.29461	7.15952	7.14939	8.18338
ASCRP3006303	0.0188522	0.999762	1.6512	hsa_circRNA_100988	hsa_circ_0000369	circBase	chr11	+	128628009	128642880	exonic	NM_002017	FLI1	CTCTACAACACGGAAGTGCTGTTGTCACACCTCAGTTACCTCAGGGAAAGAGGCTCTGTC	50.4	94.9	5.97203	6.69555	36	37	52.5	59.5	67	138	126	67	80	63.5	5.71421	5.74502	5.73512	6.31648	6.34929	6.89015	7.1106	6.33566	6.11822	7.02309
ASCRP3009175	0.0386678	0.999762	2.70359	hsa_circRNA_102930	hsa_circ_0058514	circBase	chr2	+	228356262	228389631	exonic	NM_004504	AGFG1	GCTACAGCCAATTTTGCTAACTTTGCACATTTCAACAGTCATGCAGGCGAGGATTAAATC	66.6	222.6	6.31426	7.74914	49	64	100	38	82	209	498	63	266	77	6.19834	6.57287	6.5994	5.59291	6.6078	7.69951	9.68772	6.31467	7.68906	7.35475
ASCRP3009313	0.0322629	0.999762	1.62742	hsa_circRNA_073608	hsa_circ_0073608	circBase	chr5	+	112321531	112337371	exonic	NM_152624	DCP2	GGAAAAATTGAGCCGATTTATTTTGCATATTCCCAGCGAGGAAAGAGACAATGCAATCCG	33.3	66.1	5.40254	6.10513	31.5	27	37	34	37	113	80	29.5	57	51	5.50458	5.1672	5.37035	5.4429	5.5277	6.53292	6.44126	5.24407	5.73603	6.57135
ASCRP3005072	0.0446663	0.999762	1.62614	hsa_circRNA_102859	hsa_circ_0007967	circBase	chr2	-	175976295	175986268	exonic	NM_001880	ATF2	CCAGTACAGTCAGAAGCAAAAATGCGTTTTACCAACGAGGATCATTTGGCTGTCCATAAA	53.2	108.7	6.04121	6.74266	36	43.5	68.5	58	60	125	179	49	139.5	51	5.71421	5.95881	6.09378	6.24092	6.19834	6.72836	7.68556	5.94366	6.7844	6.57135
ASCRP3010157	0.0355697	0.999762	1.61939	hsa_circRNA_040825	hsa_circ_0040825	circBase	chr16	+	88061088	88105818	exonic	NM_017869	BANP	GTGAGTGACCACACGGCCGGGGCACAGGTCACCTTTTCTATAAATTTGGCATCACAGAAT	45	81.6	5.68513	6.38058	30	33	45	44	73	98	119	45	97	49	5.37267	5.33385	5.47028	5.84629	6.40256	6.2498	7.00336	5.83286	6.36572	6.45119
ASCRP3001147	0.0266878	0.999762	1.60618	hsa_circRNA_404886		25070500	chr11	+	48175347	48177671	exonic	NM_002843	PTPRJ	ACAGGGAAGAGATCTGAAGCTTGTTGGAATTAGTCAACCTAAATATGCAGCAGAACTGGC	39.2	76.4	5.63405	6.31768	41.5	38	50	30.5	36	116	105	36	75	50	5.94092	5.74502	5.69855	5.29396	5.49181	6.59293	6.82992	5.5525	6.07963	6.53344
ASCRP3000080	0.0396918	0.999762	1.60497	hsa_circRNA_001520	hsa_circ_0001520	circBase	chr5	+	112321531	112339774	exonic	NM_152624	DCP2	AAAAGGAAAGCCGATTTATTTTGCATATTCCCAGCGAGGAAAGAGACAATGCAATCCGAG	39.6	78.4	5.64625	6.32879	38	28	47	36	49	133	109	36	68	46	5.84043	5.23005	5.61369	5.63223	5.91485	6.85319	6.85796	5.58792	5.93778	6.4071
ASCRP3000595	0.0406307	0.999762	1.6024	hsa_circRNA_404729		25070500	chr10	+	26789747	26802589	exonic	NM_019043	APBB1IP	AAGAGGAGAAATATGCTGTATTTAAAAACCCCCAGAGTCCTTAAATGCACTGGAAGACCA	84.5	161.9	6.74987	7.4301	58	90	100	85.5	89	162	255.5	96	210	86	6.47084	7.16036	6.62008	6.782	6.71606	7.19425	8.30606	6.75798	7.35901	7.53319
ASCRP3002049	0.042827	0.999762	1.59586	hsa_circRNA_018380	hsa_circ_0018380	circBase	chr10	+	51749067	51767836	exonic	NM_001077665	AGAP6	AGCATACCTGATGAACAGTTACACTCATTTGCGCTTTGGAGTTTAACCTTTCTGCCAATC	52.7	97.3	6.07331	6.74765	56.5	40	60	52	55	187.5	78	73	76	72	6.44292	5.83286	5.90284	6.11614	6.07179	7.45627	6.40767	6.51094	6.10536	7.258
ASCRP3001705	0.0197773	0.999762	1.57867	hsa_circRNA_101044	hsa_circ_0025905	circBase	chr12	+	42768664	42768876	exonic	NM_016488	PPHLN1	AGAAAGGAGCAAATCATACTCTTTCCATCAGTCTCAACATAGAAGGACATGAGAGATGGC	77.1	148.8	6.60456	7.26327	56	84	101.5	58	86	201.5	127	84	258.5	73	6.42904	7.03726	6.64672	6.24092	6.66887	7.59767	7.13646	6.64143	7.66094	7.27983
ASCRP3008323	0.0126158	0.999762	1.57627	hsa_circRNA_102935	hsa_circ_0058528	circBase	chr2	+	228395806	228401709	exonic	NM_004504	AGFG1	GAGGAGCAACAGCTCAGAATTCTGCAAATGCAGATTTTGCAAACTTTGATGCATTTGGAC	30.3	55.1	5.1774	5.83391	26.5	25	38	26	36	79	81.5	32	50	33	5.13881	5.04433	5.37846	4.91322	5.41217	5.90766	6.46486	5.37615	5.62737	5.79351
ASCRP3004776	0.0122143	0.999762	1.57602	hsa_circRNA_406791		25070500	chr6	+	56989531	57025950	exonic	NM_015555	ZNF451	CATGGGTGCCAAAAATACTTCAATAGGAGAAGAATTTATATCCACAGAAGGAGAATATTA	39.8	73.7	5.62637	6.28265	30	30	49	36	54	120	94	47	64	43.5	5.42845	5.38883	5.69855	5.59291	6.02308	6.67052	6.66721	5.91883	5.91006	6.24664
ASCRP3010498	0.0479856	0.999762	1.57461	hsa_circRNA_101212	hsa_circ_0029410	circBase	chr12	+	129429870	129442188	exonic	NM_144669	GLT1D1	GTTTTCCAATCCTCAGGTCGATCCAGTGTTTACAAGGGAAGTGAAAGCCAAAGTGAAAAG	30.1	62.4	5.25905	5.91404	29	32	29	33.5	27	66	111	33	65	37	5.31706	5.44069	4.96187	5.48538	5.09023	5.59987	6.89904	5.37615	5.90164	5.79351
ASCRP3012909	0.0471546	0.999762	1.69612	hsa_circRNA_401887		25242744	chr17	+	76388556	76394432	exonic	NM_024419	PGS1	TTCAAATCTCAAGGTCTCCATTCTCTTAGACTTCACGCGGGGCTCACGAGGTCACCATGG	117	219.9	7.21406	7.9763	86	105	146	114	134	331	293.5	123	207	145	7.1099	7.40626	7.121	7.1315	7.30164	8.52303	8.56402	7.06464	7.3431	8.38672
ASCRP3013166	0.0375299	0.999762	1.56677	hsa_circRNA_104629	hsa_circ_0084552	circBase	chr8	+	56879273	56882352	exonic	NM_002350	LYN	TTGACTTTTCTGCTCAGGTTACTATAACAACAGTACCAAGGTGGCTGTGAAAACCCTGAA	37.8	75.4	5.56558	6.21337	37	29	36	42	45	88	125.5	39.5	83	41	5.71421	5.33385	5.23516	5.77607	5.76859	6.06642	7.0693	5.64958	6.15917	6.12237
ASCRP3008672	0.0383089	0.999762	1.55995	hsa_circRNA_004901	hsa_circ_0004901	circBase	chr12	+	99071202	99080651	exonic	NM_001160	APAF1	GATGGAACCTTAAAGAAACAAAAAAAACATCACGAATCTTTCCCGCTTAGTTGTCCGCCC	61.7	112.2	6.22655	6.86805	39.5	40	83	69	77	136	162	121.5	86	55.5	5.86126	5.86951	6.38598	6.4977	6.5183	6.86953	7.50752	7.04401	6.21138	6.7078
ASCRP3005566	0.0480283	0.999762	1.55576	hsa_circRNA_039161	hsa_circ_0039161	circBase	chr16	+	31373156	31374074	exonic	NM_000887	ITGAX	CGAAGTCACGGGGACTCAGGTACGGAGACCACAAGCAGTAGCTCCTTCGAATTGGAGATG	24.6	43.9	4.86884	5.50646	26	19	25	24	29	56	76.5	24	32	31	5.13881	4.4506	4.71509	4.94947	5.09023	5.40481	6.38138	5.01191	5.13334	5.60086
ASCRP3012405	0.0235414	0.999762	1.55533	hsa_circRNA_100762	hsa_circ_0000277	circBase	chr11	+	14793482	14810788	exonic	NM_000922	PDE3B	TGGCAAAAGACCTCACCAAGAATTTGGCATTTCAAGATGATTCTTTGGGATTGGGACTTA	34.1	69.1	5.42616	6.06338	30	38	29	34	39.5	80	97.5	34.5	97	36.5	5.37267	5.66008	5.0487	5.46593	5.58342	5.88261	6.67335	5.49181	6.3282	5.94092
ASCRP3001626	0.0495714	0.999762	1.55343	hsa_circRNA_401764		25242744	chr17	-	29130918	29131126	exonic	NM_015986	CRLF3	ACTTAGTCCGAGAAGATCAAAGAAAGTGCATCACAGACAAGGGATGTTCTCAAACAGCAT	36.6	70.2	5.51459	6.15004	29	33	40	37	44	106	85	28	82	50	5.34099	5.48216	5.42174	5.59291	5.73512	6.41106	6.51568	5.11681	6.17323	6.53344
ASCRP3013407	0.0435059	0.999762	1.54992	hsa_circRNA_000123	hsa_circ_0000123	circBase	chr1	+	145441364	145441533	intronic	NM_001039703	NBPF10	TTTCTCAGATCTCCTTGAAAATTGAGGCCTTTTCGATAGTTTCGGGTCAGCAGGCAATCT	39.4	73.4	5.62919	6.26139	35	31	51	37	43	114.5	104	35.5	60	53	5.66956	5.44069	5.74502	5.55557	5.73512	6.58594	6.81334	5.49181	5.80904	6.60682
ASCRP3003452	0.0134533	0.999762	1.5434	hsa_circRNA_403182		25242744	chr4	+	91229394	91234198	exonic	NM_207491	CCSER1	CAAAGAGCAGGTTCTTCATCTTCAAAAATGAACAGTTTGGCTGCAAAGTTGGCTTTCACA	53.1	99.2	6.06903	6.69514	52.5	58	51	48	56	128	62.5	81	159	65.5	6.23583	6.39572	5.69855	5.94326	6.07179	6.74077	6.14565	6.59642	6.95379	7.03909
ASCRP3003816	0.00689295	0.999762	1.53537	hsa_circRNA_003621	hsa_circ_0003621	circBase	chr7	+	65592694	65599361	intronic	ENST00000398684	CRCP	CACAAGTTGACCAAGATGCCAATTCTGCGCTTCTCAGTAACTACGAGGTAAATTGGATTG	41.1	73.1	5.70489	6.32347	32	36	50	39.5	48	125	74	52.5	62	52	5.57638	5.66008	5.71878	5.65436	5.91485	6.72836	6.35106	6.06821	5.86291	6.60682
ASCRP3012988	0.0249776	0.999762	1.53396	hsa_circRNA_001168	hsa_circ_0001168	circBase	chr20	+	47691321	47707559	exonic	NM_001316	CSE1L	TTCCAGAGACTTCAGAATTCCAAAACAACCAAGTTTATCAAGACTGCTGATGAAGAAGCA	26.7	51.4	5.04012	5.65738	23	26	35.5	25	24	70	68	27	63	29	4.94869	5.10568	5.31344	4.91322	4.91959	5.74412	6.23583	5.01191	5.90164	5.39342
ASCRP3003805	0.0485983	0.999762	2.52123	hsa_circRNA_005505	hsa_circ_0005505	circBase	chr12	+	66597490	66622150	exonic	NM_007199	IRAK3	CACAACGTTCAACCATGCTCGGTCATCTGTGGCAGTATATCAAGCAGAGAGACTTTCAAG	90.4	261.6	6.78526	8.11938	79	60	110	70	133	288	564.5	78.5	249.5	127.5	6.98089	6.42176	6.74302	6.48969	7.29093	8.25108	9.95966	6.5764	7.59045	8.21932
ASCRP3000488	0.0225184	0.999762	1.5195	hsa_circRNA_018758	hsa_circ_0018758	circBase	chr10	+	74474868	74644140	exonic	NR_073062	MCU	AACTCAAGGATGCAATTGCTCAGGTCTTTCACTACCATTCCTACAGTGATTGGCAAGATA	44.2	77	5.7518	6.3554	39	29	55	47.5	50.5	120	101	51	65	48	5.84043	5.28165	5.8146	5.89398	5.92834	6.62398	6.78178	6.0138	5.86291	6.4945
ASCRP3006683	0.0331253	0.999762	1.519	hsa_circRNA_104466	hsa_circ_0003655	circBase	chr7	+	127344892	127361454	exonic	NM_014390	SND1	CTGGAGGGGGAGAACACCCAGAATGGCAACATCACAGAGCTCCTCCTGAAGGAAGGTTTC	51.7	88	6.00108	6.6042	42	39	45.5	77	55	133.5	81.5	87	77	61	5.96575	5.74502	5.56981	6.63031	6.09449	6.83666	6.46486	6.66674	6.10536	6.94738
ASCRP3003721	0.00472583	0.999762	1.50299	hsa_circRNA_103240	hsa_circ_0007704	circBase	chr22	+	41721567	41721922	exonic	NM_017590	ZC3H7B	CAATAGGGCCGCCTGCTACTTCACCATGGTCGACACTACCCCTAAAGCAAGAAGAATATG	113.7	193.8	7.10272	7.69056	68	93	158	150.5	99	201	171.5	260	228.5	108	6.7633	7.17591	7.23329	7.46542	6.87568	7.6046	7.60522	7.86315	7.47112	7.90868

## Sheet: Downregulation
	P-value and FDR		Fold change	Annotations											Group--Raw Intensity		Group--Normalized Intensity		Raw Intensity										Normalized Intensity
probeID	P-value	FDR	FC (abs)	circRNA	Alias	source	chrom	strand	txStart	txEnd	circRNA_type	best_transcript	GeneSymbol	Sequence	group-B(raw)	group-C(raw)	group-B(normalized)	group-C(normalized)	[B4, B](raw)	[B500921, B](raw)	[B493418, B](raw)	[B519441, B](raw)	[BD, B](raw)	[C5, C](raw)	[C2584, C](raw)	[C1908, C](raw)	[C523509, C](raw)	[C523142, C](raw)	[B4, B](normalized)	[B500921, B](normalized)	[B493418, B](normalized)	[B519441, B](normalized)	[BD, B](normalized)	[C5, C](normalized)	[C2584, C](normalized)	[C1908, C](normalized)	[C523509, C](normalized)	[C523142, C](normalized)
ASCRP3000048	0.0260779	0.999762	1.67142	hsa_circRNA_101633	hsa_circ_0036629	circBase	chr15	+	85657103	85664245	exonic	NM_002605	PDE8A	AAAACATGGAGAGGTAATCAATATTATCAATGCTGCCCAGGAAAGTAGTCCCATGCCTGT	201.9	149.8	7.94571	7.20463	115	159	300	142.5	293	171	131	100	283.5	63.5	7.53682	8.11304	8.07725	7.39659	8.60486	7.27394	7.16707	6.81611	7.77719	6.98886
ASCRP3000334	0.0404348	0.999762	1.79245	hsa_circRNA_403874		25242744	chr7	-	98643320	98645505	exonic	NM_020429	SMURF1	AAATTCCGTGGGGAAGAAGGTTTGGATTACGGTGGTGTGGCCAGTCACCAGTGCCAACTC	96.5	72.3	6.91755	6.07562	129	87	104	53.5	109	69	82	42	135.5	33	7.72155	7.07787	6.66413	6.12857	6.99566	5.68319	6.47571	5.73603	6.75531	5.72788
ASCRP3000566	0.00459794	0.999762	2.45644	hsa_circRNA_062557	hsa_circ_0062557	circBase	chr22	-	24108020	24109780	exonic	NM_213720	CHCHD10	AAGACACAAATGTGCAATTAAAAGTTTATTTTAGACCACACCGCCCAGCCGCGCCCTCTG	563	248.9	9.42365	8.12708	457	291	392	754	921	280.5	266.5	287.5	264	146	9.78237	9.20281	8.47465	9.35204	10.3064	8.20114	8.3941	7.97574	7.68591	8.37851
ASCRP3000760	0.0272422	0.999762	1.96537	hsa_circRNA_023143	hsa_circ_0023143	circBase	chr11	+	67803928	67804114	exonic	NM_002496	NDUFS8	AATAAAACCACTCCGACCCCACGGGGCCCCAACTTTGAGTTCTCCACGGAGACCCATGAG	286.1	193.9	8.41902	7.44423	129	205	418	370.5	308	155.5	94	436	176	108	7.72155	8.58446	8.57975	8.54238	8.66699	7.12652	6.64864	8.40953	7.1172	7.91925
ASCRP3001715	0.0359892	0.999762	1.61552	hsa_circRNA_059060	hsa_circ_0059060	circBase	chr2	+	242282406	242283312	exonic	NM_004404	SEPT2	AGAACCCAGAGCACAATGACTTTCTGAAGCTGAGAACCATGCTCATATTCTGGATGAAAT	104.6	87.9	7.03697	6.34497	82	80	122.5	91.5	147	86	112	46	158.5	37	7.03598	6.93858	6.8944	6.84422	7.47166	6.06642	6.93976	5.84378	6.96481	5.91006
ASCRP3001768	0.0269467	0.999762	1.52026	hsa_circRNA_406168		25070500	chr21	+	47783394	47801757	sense overlapping	NM_006031	PCNT	AGAATCACCAAGTCCAGCAGGTGTAAAACACAATCTAATTGAAGACCACCAGAAGGAACT	37.9	26.3	5.5303	4.92598	31	34	44	23	57.5	32	30	24	25	20.5	5.5277	5.59789	5.55965	4.84459	6.12168	4.80728	5.22748	5.01191	4.90522	4.678
ASCRP3002332	0.0323393	0.999762	1.56671	hsa_circRNA_100717	hsa_circ_0007142	circBase	chr10	+	128768965	128788867	exonic	NM_001380	DOCK1	AGGTCACAGCCAAAATTGATTATGGAAACAGCTTTTTATAACTATGATGCCAGAGGAGCG	53.5	43.7	6.03873	5.39099	40	47	70	37.5	73	47.5	46	29	75	21	5.88016	6.06821	6.12444	5.65436	6.4665	5.19765	5.68179	5.17387	6.04873	4.85293
ASCRP3002466	0.00973664	0.999762	1.52123	hsa_circRNA_000079	hsa_circ_0000079	circBase	chr1	+	62908829	62914337	exonic	NM_003368	USP1	AGTGCTTTGCTGCTAGTGGTTTGGAGGAAATTGCAAAGAAGATTCTTTGGCAAGTTATGA	39.2	29.4	5.67592	5.07069	49	32	39	35	41	37	24	34	27	25	6.25169	5.48216	5.40934	5.55557	5.68085	4.96649	4.84459	5.42398	5.02674	5.09164
ASCRP3002688	0.0486673	0.999762	2.25859	hsa_circRNA_407270		25070500	chrX	+	15969938	16026822	intergenic			ATATCTCCACTCCTCAAATTGAAGTTCAGTATCTGCTGAACCTCTTACTCTCCTGGAGCC	382.2	298	8.85863	7.68321	187	311	649.5	451.5	312	193	125	944	104	124	8.33524	9.31061	9.19566	8.76823	8.6834	7.52577	7.09977	9.21002	6.42904	8.15143
ASCRP3002741	0.0286966	0.999762	1.59274	hsa_circRNA_007408	hsa_circ_0007408	circBase	chr2	+	36764604	36764689	sense overlapping	NM_016441	CRIM1	ATCAACGTGGAAGGAAGTTGCTGCCCAATGTGTCCAGACCCTCTGCTCGACCGTCAGCTG	757.4	457.8	9.62328	8.95177	333	306	1608.5	980.5	559	455	413	634.5	632.5	154	9.25219	9.27228	10.3802	9.68334	9.52842	9.19007	9.28332	8.79165	9.02037	8.47343
ASCRP3002793	0.028	0.999762	1.51769	hsa_circRNA_100451	hsa_circ_0016430	circBase	chr1	+	213403839	213405598	exonic	NM_012424	RPS6KC1	ATCATCTCTGAGGAGTCAGTATTTCTTGTGCTGCAGCATGCGGAAGGTTTTACTTGTAAT	106.8	83.6	7.06588	6.464	72	110	138	83	131	146	59	65	94	54	6.81334	7.47275	7.04802	6.71423	7.28107	6.99321	5.9879	6.32491	6.30619	6.7078
ASCRP3002835	0.00877115	0.999762	1.75577	hsa_circRNA_405813		25070500	chr19	+	54245398	54251644	sense overlapping	NR_030215	MIR520H	ATCCTGCCCTATTCTCTTGGTGAAATATAAGATTCCATTTTGGATGCTTCCATCGGGACT	619.4	413.7	9.58385	8.77174	398	373	1009	667	650	395	215	699	525.5	234	9.58295	9.60881	9.73702	9.20375	9.7867	8.93378	7.99915	8.89623	8.74505	9.28451
ASCRP3002888	0.0466457	0.999762	1.93389	hsa_circRNA_402150		25242744	chr2	+	1093881	1168869	exonic	NM_018968	SNTG2	ATCTGAACGGAAACTCCAGTACCACACGCAGAACTGTTACACTCCGCAGACAGCCAGTTG	88.4	57.8	6.67278	5.72127	38	80.5	147.5	71	105	55	33	118	54	29	5.79871	6.93858	7.13064	6.50672	6.98924	5.3575	5.26298	6.98583	5.68179	5.31827
ASCRP3002927	0.000767925	0.885586	2.2442	hsa_circRNA_100053	hsa_circ_0009910	circBase	chr1	+	12049221	12052747	exonic	NM_014874	MFN2	ATGAAAGTGGCTTTTTTTGGCCGCGCAATGTCCCTGCTCTTCTCTCGATGCAACTCTATC	11626.2	4343.2	13.4692	12.303	7544.5	6013	18503	11446	14624.5	2039	2016.5	6703.5	9248	1709	13.632	13.5599	12.9611	13.4932	13.6996	12.2605	12.7433	11.6765	12.3087	12.5258
ASCRP3003136	0.0162168	0.999762	2.14742	hsa_circRNA_405851		25070500	chr2	+	36615114	36623930	intronic	ENST00000426856	CRIM1	ATGTGCCTTTCAGCTTTAAAGAGAATTGAAGCTTGTCTTATGCCCTGTGAAATTTCCCTT	175.2	107.7	7.64607	6.54346	139.5	91	355	162.5	128	92	105	75	232	34.5	7.86871	7.19211	8.34081	7.55943	7.26927	6.15648	6.82992	6.47409	7.49531	5.76151
ASCRP3003769	0.025781	0.999762	2.26104	hsa_circRNA_005255	hsa_circ_0005255	circBase	chr3	-	48019354	48040369	exonic	NM_002375	MAP4	CAATGGTGGTCATGGAGTAGAAGGGAGCGATACTACAGGCAGTTGCAGTGGTGCAGAATG	174.9	99.2	7.75072	6.57373	279	103	176	111	205.5	136.5	121	37	151	50.5	8.97799	7.35695	7.37068	7.08568	7.96231	6.86169	7.02198	5.5525	6.87895	6.55354
ASCRP3004169	0.0367564	0.999762	1.56296	hsa_circRNA_092388	hsa_circ_0000315	circBase	chr11	+	61912498	61913166	sense overlapping	NM_020238	INCENP	CAGAGGAGAAGGCCAAGAAAAAGGCGGCGGCCAAGAAGATGGAGGAGGCCGAGCAGCTGC	132.2	104	7.35155	6.70727	94.5	95	175	122.5	174	137	117.5	40.5	163	62	7.23967	7.24649	7.35416	7.21009	7.70735	6.86169	6.98602	5.75128	7.00467	6.93269
ASCRP3005273	0.039665	0.999762	1.58636	hsa_circRNA_101753	hsa_circ_0002696	circBase	chr16	+	21623965	21636436	exonic	NM_016025	METTL9	CCCTTTCATCCCTATGTGGAAAACGTGGTATGTGTGCAACAGAGAGAAATTATGCGAATC	194.3	168.5	7.9557	7.28998	190	139	250	165	227.5	111	148	236.5	277	70	8.34754	7.86583	7.8393	7.57439	8.15143	6.49023	7.34931	7.76597	7.7446	7.09977
ASCRP3005514	0.00109808	0.885586	1.63195	hsa_circRNA_000222	hsa_circ_0000222	circBase	chr10	+	17730025	17738868	exonic	NM_003473	STAM	CCTTCTAATTTTGTGACTGCAGATCTCACTGCTGAACCAGAAATGAGGTCATCCTAAAGT	105.7	78.8	7.07334	6.36675	87	102	134	95.5	110	118	71	89	74	42	7.10187	7.35695	6.99377	6.88974	7.02439	6.61494	6.28291	6.66674	6.04873	6.22043
ASCRP3005945	0.0437043	0.999762	1.61489	hsa_circRNA_000457	hsa_circ_0000457	circBase	chr12	+	123465675	123467085	exonic	NM_016638	ARL6IP4	CTAGAGGAAATCGTAACCAAAGAACGACACAGAGAGATCAACAAGCCCGCGGCGCCATGG	147.3	108.3	7.48162	6.79018	105.5	90	146.5	133.5	261	165	95	62	163.5	56	7.40016	7.14702	7.1165	7.3109	8.43351	7.18354	6.68485	6.27393	7.01679	6.7918
ASCRP3005985	0.018151	0.999762	2.44237	hsa_circRNA_025016	hsa_circ_0025016	circBase	chr12	+	2224389	2229596	exonic	NM_000719	CACNA1C	CTATATTCCCTTTCCAGAAGATGATTCCAACGCCACCAATTCCAACCTGGTTCCAACTAT	324.8	230	8.73348	7.44519	214	366.5	313.5	353	377	195.5	114	632.5	140	68	8.53112	9.5784	8.14142	8.47613	8.94031	7.55099	6.95921	8.78561	6.77872	7.15143
ASCRP3006165	0.0171318	0.999762	1.60326	hsa_circRNA_101644	hsa_circ_0036751	circBase	chr15	-	90451511	90454051	exonic	NM_182616	ARPIN	CTCATGTCGTCCTACAGGGAAATGGTGTCCTGCTGGAGGGAGAACTGATCGATGTATCTC	82.7	65.3	6.72519	6.04419	103	64	84	89	73.5	68	59	68	95	36.5	7.37749	6.57287	6.36921	6.81269	6.4937	5.63513	6.07963	6.37037	6.31225	5.82354
ASCRP3006294	0.00122462	0.885586	1.87915	hsa_circRNA_000898	hsa_circ_0000898	circBase	chr19	+	13213456	13213544	antisense	NM_005583	LYL1	CTCGGAAGGCCAGGATAGCCGAGGTCTCCGCGTAGGGTCCGGCCTCAATGCTCCAGGCCC	113.2	73.8	7.13973	6.22965	113	81.5	164.5	101	106	75.5	55	70	118.5	50	7.48112	6.97726	7.28832	6.98734	6.96461	5.78482	5.94639	6.37993	6.58594	6.45119
ASCRP3006584	0.00544406	0.999762	2.11521	hsa_circRNA_404474		25070500	chr1	-	33623853	33625545	exonic	NM_018207	TRIM62	CTGCAGTACACCATCTGGAAGTCCCTGTTCCAGGACATCCACCCAGTCTTCCACCAAGAG	723.3	452.1	9.78533	8.70453	389.5	487	859	1141	740	350	187	987	516.5	220	9.52842	10.0366	9.5447	9.85725	9.95966	8.64187	7.75153	9.24887	8.71744	9.16293
ASCRP3006658	0.0443678	0.999762	2.51976	hsa_circRNA_102684	hsa_circ_0008966	circBase	chr2	+	36668400	36691798	exonic	NM_016441	CRIM1	CTGGAAAGTGCTGTGATGTCTTTGAATGTGTTAATGAAGAGAAGCCAGATTGCTCCAAGG	191	109.2	7.71922	6.38593	226	89	404	110	126	97	109	57.5	257.5	25	8.65594	7.11408	8.51629	7.08	7.22977	6.2498	6.87936	6.15782	7.62777	5.01489
ASCRP3007111	0.00747924	0.999762	1.82813	hsa_circRNA_074530	hsa_circ_0074530	circBase	chr5	-	149784242	149784743	exonic	NM_004355	CD74	CTTGGAGCAAAAGCCCACTGACGCTCCACCGAAAGAATGCTGACCCCCTGAAGGTGTACC	206	128.1	7.99515	7.12478	134.5	133	232	258.5	272	131	176	141	114	78.5	7.82728	7.79224	7.74751	8.12704	8.48166	6.81974	7.65844	7.20064	6.53344	7.41164
ASCRP3007309	0.0278692	0.999762	2.26058	hsa_circRNA_102688	hsa_circ_0006422	circBase	chr2	+	36737125	36749456	exonic	NM_016441	CRIM1	GAAAAGGCCAGTGTTGTCCCTACTGCATAGCCGAGGAACTATGTTCAGAACGTAAACAAG	392.3	195.6	8.63335	7.45666	218.5	173	1050	266	254	205	191	130	405	47	8.59021	8.27457	9.78048	8.1543	8.36719	7.65677	7.80208	7.1099	8.30742	6.4071
ASCRP3007490	0.0363598	0.999762	2.05217	hsa_circRNA_406768		25070500	chr6	-	37617884	37620116	exonic	NM_153487	MDGA1	GAACGTGCAGTCCATGAAGAACGCTACATTCCAGATCACTCCTGACGTGATCAAAGAGAG	103.8	66.3	6.95602	5.91888	61.5	116	137	60	144.5	55	38.5	130	77	31	6.48379	7.56452	7.03762	6.26457	7.4296	5.3575	5.49234	7.11789	6.09167	5.53497
ASCRP3007543	0.0230852	0.999762	1.52421	hsa_circRNA_100478	hsa_circ_0016873	circBase	chr1	-	230979099	230979642	exonic	NM_032800	C1orf198	GAAGACACCCTGTTCTCGGAACCCAAGTTTGCACAGAGTCAGATGGAGTTCAGTATCTCC	114.5	95.1	7.0999	6.49184	85	68	152.5	147	120	99	76	81	179	40.5	7.08568	6.66508	7.17058	7.42639	7.15176	6.23455	6.35694	6.5764	7.14498	6.14633
ASCRP3007569	4.6394e-05	0.324919	3.04555	hsa_circRNA_405509		25070500	chr16	+	89289564	89291210	exonic	NM_001201407	ZNF778	GAAGAGGAGTTGAGGGCAGGGCGGAGAGCAGTTCTCCAAGGACGCGGTGACCTTTGACGA	162.9	58.3	7.58112	5.97442	97	89	219	200.5	209	72	70	43	64	42.5	7.27238	7.12858	7.68836	7.81527	8.00103	5.73512	6.27237	5.77167	5.84629	6.24664
ASCRP3007594	0.0435547	0.999762	1.83676	hsa_circRNA_102051	hsa_circ_0006220	circBase	chr17	+	35800605	35800763	exonic	NM_001488	TADA2A	GAAGCAAAAACTGCTGACACAGCCATTCCATTTCACTGCAGGATGTAGCCAATCAAATGT	597.2	370.3	9.52768	8.65051	355.5	484	1000	310.5	836	346	392	416	563	134.5	9.38313	10.0206	9.72786	8.33524	10.1716	8.59544	9.18206	8.34798	8.83867	8.2884
ASCRP3007668	0.0234818	0.999762	1.83054	hsa_circRNA_084708	hsa_circ_0084708	circBase	chr8	+	68930080	68942893	exonic	NM_024870	PREX2	GAAGTTAGAAGTTTTAGAGGAATGGCAGTCTCACATTGAAGGCTGGGAGGCATTCTTACA	102.8	76.2	7.00126	6.12899	90	119	154.5	65	85.5	95	47	42	159	38	7.14939	7.60399	7.18188	6.39344	6.67758	6.23455	5.7087	5.71787	6.96076	6.02308
ASCRP3007671	0.0264089	0.999762	2.63919	hsa_circRNA_104721	hsa_circ_0085895	circBase	chr8	-	144922100	144922202	exonic	NM_178564	NRBP2	GAAGTTGCACAAGTACTGGCTGGATACCTCTGAGGCCTGCGCGAGGGAGAAGATCCAGAC	351.5	219.9	8.90168	7.50158	294.5	443	443	284.5	292.5	222.5	184	72.5	565.5	55	9.06895	9.90659	8.68918	8.24333	8.60034	7.78985	7.73943	6.45119	8.84235	6.68508
ASCRP3007847	0.0185659	0.999762	2.32047	hsa_circRNA_103370	hsa_circ_0065343	circBase	chr3	-	47963254	47963368	exonic	NM_002375	MAP4	GACAGTTACGATCCCTTTAAGATGTACCATGATGATGACCTGGCAGATTTGGTCTTTCCC	188.3	112	7.80375	6.58934	119.5	164	371	127	160	108.5	164	45	205.5	37	7.6051	8.16775	8.40237	7.24712	7.59643	6.43794	7.51437	5.83286	7.31105	5.85047
ASCRP3007903	0.0173785	0.999762	2.58224	hsa_circRNA_104270	hsa_circ_0001666	circBase	chr6	+	170626457	170639638	exonic	NM_032448	FAM120B	GACCATTCCAGATCCTTTCCCGGAGTTCAGTTATGGGTGTGAGAGGTTTGCAAGGATTTG	440.7	261.9	9.01995	7.65133	166	320.5	634.5	358.5	724	152	147	722	195	93.5	8.14923	9.36347	9.15974	8.49997	9.92733	7.09802	7.33865	8.92906	7.23998	7.65092
ASCRP3007904	0.00688653	0.999762	3.01038	hsa_circRNA_001729	hsa_circ_0000691	circBase	chr16	-	31093273	31093358	antisense	NM_014699	ZNF646	GACCATTCCATTCTGGCTACAGTGTAATGGAGGAGCCCAGACACAGCAGCCAGGGGGTAC	393	142.4	8.79158	7.20163	148	271	671	205	670	124.5	139	220.5	136	92	7.94172	9.09156	9.23258	7.84569	9.84632	6.70734	7.25423	7.68929	6.74235	7.61495
ASCRP3008181	0.00149476	0.885586	2.29649	hsa_circRNA_067209	hsa_circ_0067209	circBase	chr3	+	127965678	127983624	exonic	NM_021937	EEFSEC	GAGATCCCTGCCCTCAAGGGGCCCAGATCATTGATCTGATGATGCTGGTCATCGATGTGA	423.7	229.8	9.10644	7.90701	343	333	387	621.5	434	219	183	388.5	215	143.5	9.33233	9.44629	8.45162	9.10974	9.19221	7.7695	7.7228	8.27534	7.38513	8.38226
ASCRP3008335	0.00868766	0.999762	1.62372	hsa_circRNA_402542		25242744	chr20	+	24523655	24524213	exonic	NM_024893	SYNDIG1	GAGGAGTTCCAGGAGCTGGAGGAGAAATGGCTTCCCTGAGGCAAGTGTAACCTACATTCC	78.4	59.7	6.66519	5.96589	89.5	77	77.5	76	72	68	51	73	70	36.5	7.1409	6.87138	6.28291	6.58093	6.44981	5.73512	5.82057	6.47409	5.9761	5.82354
ASCRP3009655	0.00620772	0.999762	1.56024	hsa_circRNA_076859	hsa_circ_0076859	circBase	chr6	-	56468634	56506899	exonic	uc021zax.1	DST	GGCTTCTGGAGATAGCTCAACCGAACAAGATTCTAAAAGATTAGAATCAGGAGTGCAGTT	61.7	47.5	6.22291	5.58114	43	46.5	96	51	72	63.5	46	45	58	25	6.00372	6.03119	6.55354	6.05959	6.4665	5.57789	5.68179	5.80043	5.75396	5.09164
ASCRP3009671	0.00221435	0.922527	2.26058	hsa_circRNA_006226	hsa_circ_0006226	circBase	chr3	+	61607643	61609229	intronic	ENST00000295874	PTPRG	GGGAATGAATGACTTGTTCAGGAGTCCCTGTCCTTCTTGGAAGTCCTGAAAGTATTTCTT	445.3	264.1	9.12607	7.94938	337	283.5	407	703	496	198	194.5	572	233	123	9.28451	9.16054	8.52877	9.26585	9.39067	7.58069	7.82145	8.68626	7.49904	8.15944
ASCRP3009852	0.0452245	0.999762	1.64081	hsa_circRNA_403264		25242744	chr4	+	169812072	169819865	exonic	NM_016081	PALLD	GTAACTTTCACATGTAGAGTGGCTGGAAATCCAAAGCCAAAGAGGATTTCCAAAGAAGGC	48.1	36	5.78544	5.07104	41	29	56.5	41.5	72.5	53	36	19	49	23	5.84043	5.10568	5.82524	5.72516	6.43071	5.23133	5.33861	4.3484	5.58392	4.85293
ASCRP3010272	0.0483221	0.999762	1.96215	hsa_circRNA_001640	hsa_circ_0001640	circBase	chr6	-	131276244	131277639	exonic	NM_001431	EPB41L2	GTGTAAAGTGACCCTCTTAGATGGCACCGAATACAGCTGTGACCTGGAGCATAAGCTGTG	261.7	193.9	8.3535	7.38106	233	165	414.5	273	223	235	181.5	92	419	42	8.70827	8.17816	8.55688	8.19729	8.12687	7.90397	7.71972	6.74504	8.36333	6.17323
ASCRP3010280	0.0158143	0.999762	1.70485	hsa_circRNA_067130	hsa_circ_0067130	circBase	chr3	-	126189737	126191148	exonic	NM_025112	ZXDC	GTGTCCTGTGGAAGGCTGTGAGAAGACATTTATCACAGTGAGTGCCCTGTTTTCCCATAA	314.2	231.3	8.66633	7.89668	349	199.5	419.5	347	256	238	156	393	233	136.5	9.34869	8.53073	8.59594	8.46311	8.39317	7.92084	7.4612	8.28262	7.50381	8.31492
ASCRP3010296	0.0381977	0.999762	2.29521	hsa_circRNA_102949	hsa_circ_0058792	circBase	chr2	+	236617822	236659132	exonic	NM_014914	AGAP1	GTGTGCTACATACGGGCTGAATGTGGAGAGGGTCTTCCAGGACGATGCCTTCGTGAACAG	412.9	264	8.98276	7.78414	172	512	659.5	385	336	149	142	311	631	87	8.18949	10.1411	9.21326	8.57679	8.79311	7.04693	7.27673	8.04712	9.01671	7.53319
ASCRP3011285	0.0483467	0.999762	1.51477	hsa_circRNA_077109	hsa_circ_0077109	circBase	chr6	+	79607545	79612827	exonic	uc003pin.2	IRAK1BP1	TCATGAATCCCACATCAAATGAACAAATACTGCCTCTGGACTCTGAATGTCTGCATTACA	81.1	66.5	6.71263	6.11353	75	98	82	86.5	64	93	43	92	60.5	44	6.87997	7.27673	6.35165	6.76817	6.28661	6.14565	5.65817	6.7156	5.82778	6.22043
ASCRP3011633	0.00937298	0.999762	1.57971	hsa_circRNA_006333	hsa_circ_0006333	circBase	chr4	+	4317362	4317697	exonic	NM_145291	ZBTB49	TCTGCCTGCGGTTTGCAGCCTCTGGCGACGTCCAGCGTCACATTATTATTCACTCAGGAG	80.4	58.3	6.64053	5.98088	70	68	111	47	106	72.5	47	58	75	39	6.79049	6.70734	6.75643	5.97036	6.97803	5.78482	5.76638	6.19604	6.07963	6.0775
ASCRP3011843	0.0185605	0.999762	2.35883	hsa_circRNA_102492	hsa_circ_0050205	circBase	chr19	-	19260034	19261573	exonic	NM_005919	MEF2BNB-MEF2B	TGACATCCTCGAGACAAAGATCATTCCACTCAGCCTGGGACGATGGGGAGGAAAAAAATC	107.2	60.8	7.03765	5.79958	64	105	151.5	87.5	128	54	43	146	25	36	6.63079	7.36646	7.16774	6.782	7.24126	5.31344	5.65817	7.23967	4.90522	5.88139
ASCRP3011874	0.0467695	0.999762	1.58622	hsa_circRNA_008828	hsa_circ_0008828	circBase	chr4	-	47905209	47907363	exonic	NM_152995	NFXL1	TGACTGATGATGATTTTGGAAAGAAAGATTGTCCCTGGCCTTGATGGAGATACACGTGAA	186.3	139.3	7.86001	7.19442	173	128.5	181.5	261.5	187	190	101	206.5	107	92	8.20831	7.72768	7.42233	8.13707	7.80466	7.48246	6.75531	7.62995	6.46486	7.63951
ASCRP3012369	0.0331982	0.999762	2.89019	hsa_circRNA_100759	hsa_circ_0004099	circBase	chr11	-	9225206	9229179	exonic	NM_015213	DENND5A	TGGAGTTTCAAATCCTGCTCTACTCACAGCCATTATGCCAGTACATACAGGCTTCTAAAG	421.8	169.8	9.00782	7.47665	304	729	651.5	138	286.5	169	250	180	174	76	9.1018	10.8236	9.19721	7.35725	8.55924	7.26302	8.26052	7.46624	7.09063	7.30285
ASCRP3012384	0.0420464	0.999762	3.74903	hsa_circRNA_403560		25242744	chr6	-	24551661	24570263	exonic	NM_014809	KIAA0319	TGGATGAACAGGAAAGAATGGAACTGAGGCCCAAATATGAAAACAATAGACCTCCAGTGG	226.1	99.4	7.95999	6.05347	388	136	274	45	287.5	70	79	24	293	31	9.52121	7.85278	7.96298	5.87853	8.58446	5.7087	6.40767	4.78653	7.8295	5.53497
ASCRP3012679	0.0391719	0.999762	1.55555	hsa_circRNA_102151	hsa_circ_0007064	circBase	chr17	-	59996760	60002460	exonic	NM_020748	INTS2	TGTGTCTCTTGGTGGCCAATGTTCCTGATAGTTTTAATGAAGGCATAAACTTGGAGGAGG	107.3	87.6	7.09107	6.45365	139	79	105	99	114.5	95	66	123	109	45	7.86871	6.89642	6.67758	6.9323	7.08036	6.23455	6.17523	7.04929	6.4945	6.31467
ASCRP3012944	0.0362992	0.999762	1.92914	hsa_circRNA_002314	hsa_circ_0002314	circBase	chr4	-	121732524	121742500	exonic	NM_018699	PRDM5	TTCAGCATCAAGCCTACAGGAACATAGAAAGGAAGGAGAAAACATTTTCTATTTGGCAGT	88	64.5	6.76259	5.81463	64	74	120	57	125	51	84	38.5	127	22	6.64432	6.82822	6.86973	6.24092	7.22977	5.28535	6.52667	5.64958	6.67617	4.9354
ASCRP3013518	0.0387019	0.999762	1.57225	hsa_circRNA_102008	hsa_circ_0005336	circBase	chr17	+	25630392	25638642	exonic	NM_015626	WSB1	TTTTAGCTGCTGGTCTCTTGCATGGCACCAAGAATGTTACCAATTCAAGCAGTTTAAGAT	242.2	206.7	8.214	7.56117	183	191	272	373	192	174	169	436.5	174	80	8.27813	8.44487	7.94426	8.54837	7.85434	7.28539	7.5754	8.40237	7.07929	7.46338
ASCRP3013572	0.021906	0.999762	1.57957	hsa_circRNA_101720	hsa_circ_0002078	circBase	chr16	+	16126965	16130460	exonic	NM_004996	ABCC1	TTTTGGTAAAGAACTGGAAGAAGGAATGCGCCAAGACTAGGAAAATCCCTGCCCAGAGTC	103.5	74.4	7.00732	6.34779	100	71	84	138.5	124	83.5	86.5	74	76	52	7.3327	6.75776	6.38598	7.35725	7.20293	5.96998	6.5497	6.4929	6.07963	6.64672
